# Supplementary material for: Large-Scale Differential Gene Expression Transcriptomic Analysis Identifies a Metabolic Signature Shared by All Cancer Cells
Source: Biomolecules. 2020 Apr 30;10(5):701. doi: 10.3390/biom10050701 (PMC7277211; doi:10.3390/biom10050701)
Supplement: Supplementary file 1 [file biomolecules-10-00701-s001.zip › Table S1.xlsx]

## Sheet: Summary
Tissue	Number of arrays	Analysis status
Central.Nervous.System	149	Included
Breast	142	Included
Female.Reproductive.System	53	Included
Fetal.Lung	38	Included
Soft.Tissue	31	Included
Skin	29	Included
Kidney	24	Included
Adrenal	19	Included
Colon	19	Included
Pancreas	16	Included
Embryo	15	Included
Thalamus	11	Included
Haematopoietic.And.Lymphoid.Tissue	12	Included
Hypothalamus	12	Included
Lung	10	Included
Prostate	10	Included
Stomach	10	Included
Adipose	9	Included
Heart	9	Included
Testes	6	Included
Upper.Aerodigestive.Tract	9	Included
Bladder	8	Included
Small.Intestine	8	Included
Vascular.System	8	Included
Liver	7	Included
Ganglion	6	Included
Neuronal.Tissue	6	Included
Synovial.Membrane	6	Included
Salivary.Gland	5	Included
Spleen	5	Included
Thyroid	7	Included
Bone.Marrow	4	Excluded
Esophagus	4	Excluded
Vagina	4	Excluded
Vulva	4	Excluded
Joint.Tissue	3	Excluded
Oocyte	3	Excluded
Tonsil	3	Excluded
Fetal.Brain	1	Excluded
Fetal.Liver	1	Excluded

## Sheet: Detailed Information
Tissue	Tissue Classification	Representative	Accession Number
Prostate	Gland	Representative_for_ normal	GSM176278
Upper.Aerodigestive.Tract	Pharyngeal.Mucosa	Representative_for_ normal	GSM175992
Soft.Tissue	Skeletal.Muscle	Representative_for_ normal	GSM175985
Soft.Tissue	Skeletal.Muscle	Representative_for_ normal	GSM155631
Soft.Tissue	Skeletal.Muscle	Representative_for_ normal	GSM175884
Soft.Tissue	Skeletal.Muscle	Representative_for_ normal	GSM175940
Soft.Tissue	Skeletal.Muscle	Representative_for_ normal	GSM175882
Embryo	1.cell.stage	Representative_for_ normal	GSM456643
Embryo	1.cell.stage	Representative_for_ normal	GSM456644
Embryo	1.cell.stage	Representative_for_ normal	GSM456645
Embryo	2.cell.stage	Representative_for_ normal	GSM456646
Embryo	2.cell.stage	Representative_for_ normal	GSM456647
Embryo	2.cell.stage	Representative_for_ normal	GSM456648
Embryo	4.cell.stage	Representative_for_ normal	GSM456649
Embryo	4.cell.stage	Representative_for_ normal	GSM456650
Embryo	4.cell.stage	Representative_for_ normal	GSM456651
Vascular.System	Aorta	Representative_for_ normal	GSM176016
Vascular.System	Aorta	Representative_for_ normal	GSM176112
Vascular.System	Aorta	Representative_for_ normal	GSM176263
Haematopoietic.And.Lymphoid.Tissue	B Cells	Representative_for_ normal	GSM176007
Central.Nervous.System	Basal.Ganglia	Representative_for_ normal	GSM176372
Central.Nervous.System	Basal.Ganglia	Representative_for_ normal	GSM175872
Central.Nervous.System	Basal.Ganglia	Representative_for_ normal	GSM175869
Central.Nervous.System	Brainstem	Representative_for_ normal	GSM175855
Central.Nervous.System	Brainstem	Representative_for_ normal	GSM175825
Central.Nervous.System	Brainstem	Representative_for_ normal	GSM175989
Central.Nervous.System	Brainstem	Representative_for_ normal	GSM175829
Lung	Bronchus	Representative_for_ normal	GSM175978
Lung	Bronchus	Representative_for_ normal	GSM175979
Lung	Bronchus	Representative_for_ normal	GSM176022
Central.Nervous.System	Cerebral.Cortex	Representative_for_ normal	GSM175849
Central.Nervous.System	Cerebral.Cortex	Representative_for_ normal	GSM175843
Central.Nervous.System	Cerebral.Cortex	Representative_for_ normal	GSM175852
Central.Nervous.System	Cerebral.Cortex	Representative_for_ normal	GSM176347
Central.Nervous.System	Cerebral.Cortex	Representative_for_ normal	GSM176017
Female.Reproductive.System	Cervix	Representative_for_ normal	GSM176130
Female.Reproductive.System	Cervix	Representative_for_ normal	GSM176140
Colon	Colonic.Mucosa	Representative_for_ normal	GSM298776
Colon	Colonic.Mucosa	Representative_for_ normal	GSM298778
Colon	Colonic.Mucosa	Representative_for_ normal	GSM298782
Colon	Colonic.Mucosa	Representative_for_ normal	GSM298789
Colon	Colonic.Mucosa	Representative_for_ normal	GSM298798
Colon	Colonic.Mucosa	Representative_for_ normal	GSM298947
Colon	Colonic.Mucosa	Representative_for_ normal	GSM298948
Colon	Colonic.Mucosa	Representative_for_ normal	GSM298950
Colon	Colonic.Mucosa	Representative_for_ normal	GSM298951
Vascular.System	Coronary.Artery	Representative_for_ normal	GSM175821
Vascular.System	Coronary.Artery	Representative_for_ normal	GSM176115
Adrenal	Cortex	Representative_for_ normal	GSM176407
Adrenal	Cortex	Representative_for_ normal	GSM176408
Adrenal	Cortex	Representative_for_ normal	GSM176409
Adrenal	Cortex	Representative_for_ normal	GSM176410
Adrenal	Cortex	Representative_for_ normal	GSM277090
Adrenal	Cortex	Representative_for_ normal	GSM277091
Kidney	Cortex	Representative_for_ normal	GSM176321
Kidney	Cortex	Representative_for_ normal	GSM176322
Kidney	Cortex	Representative_for_ normal	GSM176324
Breast	Ducts	Representative_for_ normal	GSM272241
Breast	Ducts	Representative_for_ normal	GSM272244
Breast	Ducts	Representative_for_ normal	GSM272248
Breast	Ducts	Representative_for_ normal	GSM272249
Breast	Ducts	Representative_for_ normal	GSM272250
Breast	Ducts	Representative_for_ normal	GSM272251
Breast	Ducts	Representative_for_ normal	GSM272256
Breast	Ducts	Representative_for_ normal	GSM272257
Breast	Ducts	Representative_for_ normal	GSM272258
Breast	Ducts	Representative_for_ normal	GSM272259
Female.Reproductive.System	Endometrium	Representative_for_ normal	GSM176143
Female.Reproductive.System	Endometrium	Representative_for_ normal	GSM176145
Female.Reproductive.System	Fallopian.Tube	Representative_for_ normal	GSM176032
Adrenal	Gland	Representative_for_ normal	GSM211446
Adrenal	Gland	Representative_for_ normal	GSM211447
Adrenal	Gland	Representative_for_ normal	GSM211448
Adrenal	Gland	Representative_for_ normal	GSM211449
Prostate	Gland	Representative_for_ normal	GSM175938
Prostate	Gland	Representative_for_ normal	GSM176277
Salivary.Gland	Gland	Representative_for_ normal	GSM175939
Salivary.Gland	Gland	Representative_for_ normal	GSM176415
Salivary.Gland	Gland	Representative_for_ normal	GSM176416
Salivary.Gland	Gland	Representative_for_ normal	GSM176417
Miscellaneous	Heart.Ventricle	Representative_for_ normal	GSM175817
Miscellaneous	Heart.Ventricle	Representative_for_ normal	GSM175818
Miscellaneous	Heart.Ventricle	Representative_for_ normal	GSM175819
Haematopoietic.And.Lymphoid.Tissue	Lymph.Node	Representative_for_ normal	GSM176431
Haematopoietic.And.Lymphoid.Tissue	Lymph.Node	Representative_for_ normal	GSM176434
Kidney	Medulla	Representative_for_ normal	GSM176424
Kidney	Medulla	Representative_for_ normal	GSM176425
Kidney	Medulla	Representative_for_ normal	GSM176426
Kidney	Medulla	Representative_for_ normal	GSM176427
Haematopoietic.And.Lymphoid.Tissue	Monocytes.LPS+Ifng.30h.1.Activated	Representative_for_ normal	GSM176004
Haematopoietic.And.Lymphoid.Tissue	Monocytes.LPS+Ifng.30h.2.Activated	Representative_for_ normal	GSM176010
Haematopoietic.And.Lymphoid.Tissue	Monocytes.Resting.30h.2.Resting	Representative_for_ normal	GSM176009
Female.Reproductive.System	Myometrium	Representative_for_ normal	GSM176102
Female.Reproductive.System	Myometrium	Representative_for_ normal	GSM176106
Female.Reproductive.System	Myometrium	Representative_for_ normal	GSM176249
Female.Reproductive.System	Myometrium	Representative_for_ normal	GSM176251
Skin	Nippel.Cross.Section	Representative_for_ normal	GSM175839
Skin	Nippel.Cross.Section	Representative_for_ normal	GSM175840
Brain	Nodose.Nucleus	Representative_for_ normal	GSM176186
Brain	Nodose.Nucleus	Representative_for_ normal	GSM176205
Adipose	Omental	Representative_for_ normal	GSM175834
Adipose	Omental	Representative_for_ normal	GSM175835
Adipose	Omental	Representative_for_ normal	GSM175836
Adipose	Omental	Representative_for_ normal	GSM175837
Upper.Aerodigestive.Tract	Oral.Mucosa	Representative_for_ normal	GSM176385
Upper.Aerodigestive.Tract	Oral.Mucosa	Representative_for_ normal	GSM176386
Upper.Aerodigestive.Tract	Oral.Mucosa	Representative_for_ normal	GSM176387
Upper.Aerodigestive.Tract	Oral.Mucosa	Representative_for_ normal	GSM176388
Haematopoietic.And.Lymphoid.Tissue	PBMC.Media.1.Resting	Representative_for_ normal	GSM176281
Skin	Penis	Representative_for_ normal	GSM176270
Upper.Aerodigestive.Tract	Pharyngeal.Mucosa	Representative_for_ normal	GSM175991
Brain	Pituitary.Gland	Representative_for_ normal	GSM176295
Brain	Pituitary.Gland	Representative_for_ normal	GSM176296
Vascular.System	Saphenous.Vein	Representative_for_ normal	GSM175879
Vascular.System	Saphenous.Vein	Representative_for_ normal	GSM175880
Vascular.System	Saphenous.Vein	Representative_for_ normal	GSM176011
Soft.Tissue	Skeletal.Muscle	Representative_for_ normal	GSM155643
Soft.Tissue	Skeletal.Muscle	Representative_for_ normal	GSM155644
Soft.Tissue	Skeletal.Muscle	Representative_for_ normal	GSM156170
Soft.Tissue	Skeletal.Muscle	Representative_for_ normal	GSM156171
Soft.Tissue	Skeletal.Muscle	Representative_for_ normal	GSM175883
Skin	Skin	Representative_for_ normal	GSM176267
Skin	Skin	Representative_for_ normal	GSM183301
Skin	Skin	Representative_for_ normal	GSM183302
Stomach	Stomach	Representative_for_ normal	GSM175943
Stomach	Stomach.Cardiac	Representative_for_ normal	GSM175822
Stomach	Stomach.Cardiac	Representative_for_ normal	GSM175823
Stomach	Stomach.Cardiac	Representative_for_ normal	GSM175824
Stomach	Stomach.Fundus	Representative_for_ normal	GSM176336
Stomach	Stomach.Fundus	Representative_for_ normal	GSM176337
Stomach	Stomach.Fundus	Representative_for_ normal	GSM176339
Stomach	Stomach.Pyloric	Representative_for_ normal	GSM176340
Stomach	Stomach.Pyloric	Representative_for_ normal	GSM176342
Stomach	Stomach.Pyloric	Representative_for_ normal	GSM176343
Adipose	Subcutaneous	Representative_for_ normal	GSM176028
Adipose	Subcutaneous	Representative_for_ normal	GSM176119
Adipose	Subcutaneous	Representative_for_ normal	GSM176121
Haematopoietic.And.Lymphoid.Tissue	T.Cells.Resting.30h.1.Resting	Representative_for_ normal	GSM176005
Haematopoietic.And.Lymphoid.Tissue	T.Cells.Resting.30h.2.Resting	Representative_for_ normal	GSM175999
Brain	Thalamus.Lateral.Nuclei	Representative_for_ normal	GSM176452
Thyroid	Thymus.Gland	Representative_for_ normal	GSM175954
Thyroid	Thymus.Gland	Representative_for_ normal	GSM176418
Thyroid	Thymus.Gland	Representative_for_ normal	GSM176419
Thyroid	Thymus.Gland	Representative_for_ normal	GSM176420
Thyroid	Thymus.Gland	Representative_for_ normal	GSM176421
Skin	Tongue.Main.Corpus	Representative_for_ normal	GSM176014
Skin	Tongue.Main.Corpus	Representative_for_ normal	GSM176019
Skin	Tongue.Superior.With.Papillae	Representative_for_ normal	GSM175896
Skin	Tongue.Superior.With.Papillae	Representative_for_ normal	GSM175899
Lung	Trachea	Representative_for_ normal	GSM175944
Lung	Trachea	Representative_for_ normal	GSM175980
Lung	Trachea	Representative_for_ normal	GSM175981
Lung	Trachea	Representative_for_ normal	GSM176023
Brain	Trigeminal.Ganglia	Representative_for_ normal	GSM175891
Brain	Trigeminal.Ganglia	Representative_for_ normal	GSM176063
Bladder	Urethra	Representative_for_ normal	GSM176279
Bladder	Urethra	Representative_for_ normal	GSM176280
Bladder	Urethra	Representative_for_ normal	GSM176428
Bladder	Urethra	Representative_for_ normal	GSM176429
Bladder	Urethra	Representative_for_ normal	GSM176430
Female.Reproductive.System	Uterus	Representative_for_ normal	GSM175945
Adipose		Representative_for_ normal	GSM176027
Adipose		Representative_for_ normal	GSM176118
Bladder		Representative_for_ normal	GSM180991
Bladder		Representative_for_ normal	GSM180992
Bladder		Representative_for_ normal	GSM180993
Miscellaneous		Representative_for_ normal	GSM175906
Miscellaneous		Representative_for_ normal	GSM175951
Miscellaneous		Representative_for_ normal	GSM175974
Miscellaneous		Representative_for_ normal	GSM175975
Colon		Representative_for_ normal	GSM272418
Esophagus		Representative_for_ normal	GSM176389
Esophagus		Representative_for_ normal	GSM176390
Esophagus		Representative_for_ normal	GSM176391
Esophagus		Representative_for_ normal	GSM176392
Fetal		Representative_for_ normal	GSM358632
Fetal		Representative_for_ normal	GSM358635
Fetal		Representative_for_ normal	GSM358636
Fetal		Representative_for_ normal	GSM358639
Fetal		Representative_for_ normal	GSM358640
Fetal		Representative_for_ normal	GSM358653
Fetal		Representative_for_ normal	GSM358661
Fetal		Representative_for_ normal	GSM358662
Fetal		Representative_for_ normal	GSM358663
Fetal		Representative_for_ normal	GSM358664
Brain		Representative_for_ normal	GSM176067
Brain		Representative_for_ normal	GSM176116
Kidney		Representative_for_ normal	GSM175911
Kidney		Representative_for_ normal	GSM279060
Kidney		Representative_for_ normal	GSM279061
Lung		Representative_for_ normal	GSM175977
Lung		Representative_for_ normal	GSM176012
Lung		Representative_for_ normal	GSM176021
Miscellaneous		Representative_for_ normal	GSM304260
Miscellaneous		Representative_for_ normal	GSM304261
Miscellaneous		Representative_for_ normal	GSM304262
Pancreas		Representative_for_ normal	GSM175950
Pancreas		Representative_for_ normal	GSM414928
Pancreas		Representative_for_ normal	GSM414930
Pancreas		Representative_for_ normal	GSM414934
Pancreas		Representative_for_ normal	GSM414942
Pancreas		Representative_for_ normal	GSM414947
Pancreas		Representative_for_ normal	GSM414957
Pancreas		Representative_for_ normal	GSM414966
Pancreas		Representative_for_ normal	GSM414972
Pancreas		Representative_for_ normal	GSM414975
Prostate		Representative_for_ normal	GSM175923
Prostate		Representative_for_ normal	GSM175924
Prostate		Representative_for_ normal	GSM175925
Prostate		Representative_for_ normal	GSM175926
Prostate		Representative_for_ normal	GSM175927
Prostate		Representative_for_ normal	GSM175928
Prostate		Representative_for_ normal	GSM175955
Salivary.Gland		Representative_for_ normal	GSM80820
Miscellaneous		Representative_for_ normal	GSM175810
Miscellaneous		Representative_for_ normal	GSM175811
Miscellaneous		Representative_for_ normal	GSM175812
Miscellaneous		Representative_for_ normal	GSM176290
Miscellaneous		Representative_for_ normal	GSM176291
Miscellaneous		Representative_for_ normal	GSM176292
Testes		Representative_for_ normal	GSM175942
Testes		Representative_for_ normal	GSM176113
Testes		Representative_for_ normal	GSM176275
Testes		Representative_for_ normal	GSM176276
Testes		Representative_for_ normal	GSM176422
Testes		Representative_for_ normal	GSM176423
Brain		Representative_for_ normal	GSM175885
Miscellaneous		Representative_for_ normal	GSM175976
Miscellaneous		Representative_for_ normal	GSM176015
Miscellaneous		Representative_for_ normal	GSM176114
Liver		Representative_for_normal	GSM176332
Liver		Representative_for_normal	GSM176333
Liver		Representative_for_normal	GSM176334
Liver		Representative_for_normal	GSM176335
Liver		Representative_for_normal	GSM279063
Liver		Representative_for_normal	GSM279064
Liver		Representative_for_normal	GSM279065
Soft.Tissue	Skeletal.Muscle		GSM333449
Soft.Tissue	Skeletal.Muscle		GSM333450
Soft.Tissue	Skeletal.Muscle		GSM333451
Soft.Tissue	Skeletal.Muscle		GSM156180
Kidney			GSM368660
Soft.Tissue	Skeletal.Muscle		GSM156184
Kidney			GSM368653
Haematopoietic.And.Lymphoid.Tissue	Lymph.Node		GSM176432
Small.Intestine	Jejunum		GSM175982
Small.Intestine			GSM175908
Small.Intestine			GSM175947
Upper.Aerodigestive.Tract	Peritneum		GSM176235
Skin	Skin		GSM175952
Skin	Skin		GSM175998
Skin	Tongue.Superior.With.Papillae		GSM175897
Small.Intestine	Jejunum		GSM176265
Small.Intestine	Jejunum		GSM176266
Female.Reproductive.System	Cervix		GSM175833
Small.Intestine	Colon.Cecum		GSM175983
Small.Intestine	Colon.Cecum		GSM175984
Colon			GSM175905
Embryo	8.cell.stage		GSM456654
Central.Nervous.System	Basal.Ganglia		GSM176363
Central.Nervous.System	Basal.Ganglia		GSM176365
Central.Nervous.System	Basal.Ganglia		GSM176369
Central.Nervous.System	Basal.Ganglia		GSM176034
Central.Nervous.System	Basal.Ganglia		GSM176436
Central.Nervous.System	Basal.Ganglia		GSM176445
Central.Nervous.System	Basal.Ganglia		GSM176446
Central.Nervous.System	Basal.Ganglia		GSM176447
Central.Nervous.System	Basal.Ganglia		GSM176448
Central.Nervous.System	Basal.Ganglia		GSM175846
Central.Nervous.System	Basal.Ganglia		GSM175847
Central.Nervous.System	Basal.Ganglia		GSM176020
Central.Nervous.System	Basal.Ganglia		GSM176151
Central.Nervous.System	Basal.Ganglia		GSM176152
Central.Nervous.System	Basal.Ganglia		GSM176169
Central.Nervous.System	Basal.Ganglia		GSM176367
Central.Nervous.System	Basal.Ganglia		GSM176371
Central.Nervous.System	Basal.Ganglia		GSM176374
Central.Nervous.System	Basal.Ganglia		GSM176380
Central.Nervous.System	Basal.Ganglia		GSM176059
Central.Nervous.System	Basal.Ganglia		GSM176125
Central.Nervous.System	Basal.Ganglia		GSM176213
Central.Nervous.System	Basal.Ganglia		GSM176393
Central.Nervous.System	Basal.Ganglia		GSM176394
Central.Nervous.System	Basal.Ganglia		GSM176397
Central.Nervous.System	Basal.Ganglia		GSM176401
Central.Nervous.System	Basal.Ganglia		GSM176403
Central.Nervous.System	Basal.Ganglia		GSM176395
Central.Nervous.System	Basal.Ganglia		GSM176398
Central.Nervous.System	Basal.Ganglia		GSM176402
Central.Nervous.System	Basal.Ganglia		GSM176404
Central.Nervous.System	Basal.Ganglia		GSM175870
Central.Nervous.System	Basal.Ganglia		GSM176058
Central.Nervous.System	Basal.Ganglia		GSM176065
Central.Nervous.System	Basal.Ganglia		GSM176124
Central.Nervous.System	Basal.Ganglia		GSM176210
Central.Nervous.System	Basal.Ganglia		GSM176211
Embryo	Blastocyst		GSM456658
Embryo	Blastocyst		GSM456659
Embryo	Blastocyst		GSM456660
Central.Nervous.System	Brainstem		GSM175856
Central.Nervous.System	Brainstem		GSM175857
Central.Nervous.System	Brainstem		GSM175858
Central.Nervous.System	Brainstem		GSM176050
Central.Nervous.System	Brainstem		GSM176165
Central.Nervous.System	Brainstem		GSM176166
Central.Nervous.System	Brainstem		GSM176167
Central.Nervous.System	Brainstem		GSM176168
Central.Nervous.System	Brainstem		GSM175826
Central.Nervous.System	Brainstem		GSM175827
Central.Nervous.System	Brainstem		GSM175828
Central.Nervous.System	Brainstem		GSM176062
Central.Nervous.System	Brainstem		GSM176075
Central.Nervous.System	Brainstem		GSM176218
Central.Nervous.System	Brainstem		GSM176219
Central.Nervous.System	Brainstem		GSM175990
Central.Nervous.System	Brainstem		GSM176018
Central.Nervous.System	Brainstem		GSM176024
Central.Nervous.System	Brainstem		GSM176054
Central.Nervous.System	Brainstem		GSM176182
Central.Nervous.System	Brainstem		GSM176183
Central.Nervous.System	Brainstem		GSM176184
Central.Nervous.System	Brainstem		GSM176185
Central.Nervous.System	Brainstem		GSM175903
Central.Nervous.System	Brainstem		GSM175904
Central.Nervous.System	Brainstem		GSM175956
Central.Nervous.System	Brainstem		GSM175957
Central.Nervous.System	Brainstem		GSM176068
Central.Nervous.System	Brainstem		GSM175830
Central.Nervous.System	Brainstem		GSM175831
Central.Nervous.System	Brainstem		GSM175832
Central.Nervous.System	Brainstem		GSM176064
Central.Nervous.System	Brainstem		GSM176071
Central.Nervous.System	Brainstem		GSM176222
Central.Nervous.System	Brainstem		GSM176223
Central.Nervous.System	Cerebral.Cortex		GSM175850
Central.Nervous.System	Cerebral.Cortex		GSM175851
Central.Nervous.System	Cerebral.Cortex		GSM176153
Central.Nervous.System	Cerebral.Cortex		GSM176154
Central.Nervous.System	Cerebral.Cortex		GSM176366
Central.Nervous.System	Cerebral.Cortex		GSM175844
Central.Nervous.System	Cerebral.Cortex		GSM175845
Central.Nervous.System	Cerebral.Cortex		GSM176045
Central.Nervous.System	Cerebral.Cortex		GSM176147
Central.Nervous.System	Cerebral.Cortex		GSM176148
Central.Nervous.System	Cerebral.Cortex		GSM176030
Central.Nervous.System	Cerebral.Cortex		GSM176031
Central.Nervous.System	Cerebral.Cortex		GSM175853
Central.Nervous.System	Cerebral.Cortex		GSM175854
Central.Nervous.System	Cerebral.Cortex		GSM175907
Central.Nervous.System	Cerebral.Cortex		GSM176048
Central.Nervous.System	Cerebral.Cortex		GSM176157
Central.Nervous.System	Cerebral.Cortex		GSM176158
Central.Nervous.System	Cerebral.Cortex		GSM176159
Central.Nervous.System	Cerebral.Cortex		GSM176160
Central.Nervous.System	Cerebral.Cortex		GSM176344
Central.Nervous.System	Cerebral.Cortex		GSM176345
Central.Nervous.System	Cerebral.Cortex		GSM176346
Central.Nervous.System	Cerebral.Cortex		GSM176033
Central.Nervous.System	Cerebral.Cortex		GSM176293
Central.Nervous.System	Cerebral.Cortex		GSM176170
Central.Nervous.System	Cerebral.Cortex		GSM176171
Central.Nervous.System	Cerebral.Cortex		GSM176172
Central.Nervous.System	Cerebral.Cortex		GSM176173
Central.Nervous.System	Cerebral.Cortex		GSM176056
Central.Nervous.System	Cerebral.Cortex		GSM176206
Central.Nervous.System	Cerebral.Cortex		GSM176207
Central.Nervous.System	Cerebral.Cortex		GSM176352
Central.Nervous.System	Cerebral.Cortex		GSM176354
Central.Nervous.System	Cerebral.Cortex		GSM175862
Central.Nervous.System	Cerebral.Cortex		GSM175863
Central.Nervous.System	Cerebral.Cortex		GSM175864
Central.Nervous.System	Cerebral.Cortex		GSM176179
Central.Nervous.System	Cerebral.Cortex		GSM176181
Central.Nervous.System	Cerebral.Cortex		GSM175874
Central.Nervous.System	Cerebral.Cortex		GSM175875
Central.Nervous.System	Cerebral.Cortex		GSM175876
Central.Nervous.System	Cerebral.Cortex		GSM176060
Central.Nervous.System	Cerebral.Cortex		GSM176069
Central.Nervous.System	Cerebral.Cortex		GSM176214
Central.Nervous.System	Cerebral.Cortex		GSM176215
Female.Reproductive.System	Cervix		GSM176135
Colon	Colonic.Mucosa		GSM298952
Colon	Colonic.Mucosa		GSM298953
Colon	Colonic.Mucosa		GSM298956
Colon	Colonic.Mucosa		GSM298958
Colon	Colonic.Mucosa		GSM298961
Colon	Colonic.Mucosa		GSM298962
Colon	Colonic.Mucosa		GSM298964
Colon	Colonic.Mucosa		GSM298967
Adrenal	Cortex		GSM277092
Adrenal	Cortex		GSM277093
Adrenal	Cortex		GSM277094
Adrenal	Cortex		GSM277095
Adrenal	Cortex		GSM277096
Adrenal	Cortex		GSM277097
Adrenal	Cortex		GSM277098
Adrenal	Cortex		GSM277099
Breast	Ducts		GSM272133
Breast	Ducts		GSM272134
Breast	Ducts		GSM272135
Breast	Ducts		GSM272136
Breast	Ducts		GSM272137
Breast	Ducts		GSM272138
Breast	Ducts		GSM272139
Breast	Ducts		GSM272140
Breast	Ducts		GSM272141
Breast	Ducts		GSM272143
Breast	Ducts		GSM272144
Breast	Ducts		GSM272145
Breast	Ducts		GSM272146
Breast	Ducts		GSM272147
Breast	Ducts		GSM272148
Breast	Ducts		GSM272149
Breast	Ducts		GSM272150
Breast	Ducts		GSM272151
Breast	Ducts		GSM272152
Breast	Ducts		GSM272155
Breast	Ducts		GSM272156
Breast	Ducts		GSM272157
Breast	Ducts		GSM272158
Breast	Ducts		GSM272159
Breast	Ducts		GSM272160
Breast	Ducts		GSM272161
Breast	Ducts		GSM272162
Breast	Ducts		GSM272163
Breast	Ducts		GSM272164
Breast	Ducts		GSM272168
Breast	Ducts		GSM272169
Breast	Ducts		GSM272170
Breast	Ducts		GSM272171
Breast	Ducts		GSM272172
Breast	Ducts		GSM272174
Breast	Ducts		GSM272175
Breast	Ducts		GSM272176
Breast	Ducts		GSM272177
Breast	Ducts		GSM272180
Breast	Ducts		GSM272181
Breast	Ducts		GSM272182
Breast	Ducts		GSM272183
Breast	Ducts		GSM272190
Breast	Ducts		GSM272191
Breast	Ducts		GSM272192
Breast	Ducts		GSM272193
Breast	Ducts		GSM272194
Breast	Ducts		GSM272195
Breast	Ducts		GSM272196
Breast	Ducts		GSM272197
Breast	Ducts		GSM272198
Breast	Ducts		GSM272199
Breast	Ducts		GSM272201
Breast	Ducts		GSM272202
Breast	Ducts		GSM272204
Breast	Ducts		GSM272205
Breast	Ducts		GSM272206
Breast	Ducts		GSM272207
Breast	Ducts		GSM272210
Breast	Ducts		GSM272212
Breast	Ducts		GSM272214
Breast	Ducts		GSM272215
Breast	Ducts		GSM272218
Breast	Ducts		GSM272219
Breast	Ducts		GSM272220
Breast	Ducts		GSM272222
Breast	Ducts		GSM272223
Breast	Ducts		GSM272224
Breast	Ducts		GSM272226
Breast	Ducts		GSM272227
Breast	Ducts		GSM272228
Breast	Ducts		GSM272229
Breast	Ducts		GSM272230
Breast	Ducts		GSM272232
Breast	Ducts		GSM272233
Breast	Ducts		GSM272234
Breast	Ducts		GSM272235
Breast	Ducts		GSM272236
Breast	Ducts		GSM272237
Breast	Ducts		GSM272238
Breast	Ducts		GSM272239
Breast	Ducts		GSM272240
Breast	Ducts		GSM272260
Breast	Ducts		GSM272261
Breast	Ducts		GSM272263
Breast	Ducts		GSM272264
Breast	Ducts		GSM272265
Breast	Ducts		GSM272266
Breast	Ducts		GSM272268
Breast	Ducts		GSM272269
Breast	Ducts		GSM272270
Breast	Ducts		GSM272271
Breast	Ducts		GSM272273
Breast	Ducts		GSM272274
Breast	Ducts		GSM272275
Breast	Ducts		GSM272276
Breast	Ducts		GSM272277
Breast	Ducts		GSM272278
Breast	Ducts		GSM272279
Breast	Ducts		GSM272281
Breast	Ducts		GSM272282
Breast	Ducts		GSM272283
Breast	Ducts		GSM272284
Breast	Ducts		GSM272285
Breast	Ducts		GSM272286
Breast	Ducts		GSM272288
Breast	Ducts		GSM272291
Breast	Ducts		GSM272292
Breast	Ducts		GSM272293
Breast	Ducts		GSM272294
Breast	Ducts		GSM272295
Breast	Ducts		GSM272296
Breast	Ducts		GSM272297
Breast	Ducts		GSM272298
Breast	Ducts		GSM272299
Breast	Ducts		GSM272302
Breast	Ducts		GSM272303
Breast	Ducts		GSM272305
Breast	Ducts		GSM272306
Breast	Ducts		GSM272307
Breast	Ducts		GSM272308
Breast	Ducts		GSM272311
Breast	Ducts		GSM272312
Breast	Ducts		GSM272313
Breast	Ducts		GSM272314
Breast	Ducts		GSM272315
Breast	Ducts		GSM272317
Small.Intestine	Duodenum		GSM175949
Female.Reproductive.System	Endometrium		GSM175777
Female.Reproductive.System	Endometrium		GSM175778
Female.Reproductive.System	Endometrium		GSM175779
Female.Reproductive.System	Endometrium		GSM175780
Female.Reproductive.System	Endometrium		GSM175781
Female.Reproductive.System	Endometrium		GSM175783
Female.Reproductive.System	Endometrium		GSM175784
Female.Reproductive.System	Endometrium		GSM175785
Female.Reproductive.System	Endometrium		GSM176039
Female.Reproductive.System	Endometrium		GSM176040
Female.Reproductive.System	Endometrium		GSM176041
Female.Reproductive.System	Endometrium		GSM176043
Female.Reproductive.System	Endometrium		GSM176093
Female.Reproductive.System	Endometrium		GSM176099
Female.Reproductive.System	Endometrium		GSM176127
Female.Reproductive.System	Endometrium		GSM176137
Female.Reproductive.System	Endometrium		GSM176141
Female.Reproductive.System	Endometrium		GSM176142
Female.Reproductive.System	Endometrium		GSM176144
Female.Reproductive.System	Endometrium		GSM176146
Female.Reproductive.System	Fallopian.Tube		GSM176294
Adrenal	Gland		GSM211450
Miscellaneous	Heart		GSM175935
Miscellaneous	Heart.Atrium		GSM175814
Miscellaneous	Heart.Atrium		GSM175815
Miscellaneous	Heart.Atrium		GSM175816
Miscellaneous	Heart.Atrium		GSM176435
Central.Nervous.System	Hippocampus		GSM175861
Central.Nervous.System	Hippocampus		GSM175988
Central.Nervous.System	Hippocampus		GSM176052
Central.Nervous.System	Hippocampus		GSM176175
Central.Nervous.System	Hippocampus		GSM176176
Haematopoietic.And.Lymphoid.Tissue	Lymph.Node		GSM176433
Breast	Mammary.Gland		GSM175792
Breast	Mammary.Gland		GSM176122
Breast	Mammary.Gland		GSM176231
Breast	Mammary.Gland		GSM176232
Embryo	Morula		GSM456655
Embryo	Morula		GSM456656
Female.Reproductive.System	Myometrium		GSM176104
Female.Reproductive.System	Myometrium		GSM176108
Female.Reproductive.System	Myometrium		GSM176110
Female.Reproductive.System	Myometrium		GSM176128
Female.Reproductive.System	Myometrium		GSM176133
Female.Reproductive.System	Myometrium		GSM176138
Female.Reproductive.System	Myometrium		GSM176228
Female.Reproductive.System	Myometrium		GSM176230
Female.Reproductive.System	Myometrium		GSM176243
Female.Reproductive.System	Myometrium		GSM176245
Female.Reproductive.System	Myometrium		GSM176247
Female.Reproductive.System	Myometrium		GSM176253
Female.Reproductive.System	Myometrium		GSM176254
Female.Reproductive.System	Myometrium		GSM176258
Female.Reproductive.System	Myometrium		GSM176260
Skin	Nippel.Cross.Section		GSM175838
Skin	Nippel.Cross.Section		GSM175841
Brain	Nodose.Nucleus		GSM176348
Brain	Nodose.Nucleus		GSM176349
Brain	Nodose.Nucleus		GSM176350
Brain	Nodose.Nucleus		GSM176351
Haematopoietic.And.Lymphoid.Tissue	Normal.Lymophoid.Cells.Of.Normal.Person		GSM408895
Female.Reproductive.System	Ovary		GSM175789
Female.Reproductive.System	Ovary		GSM176131
Female.Reproductive.System	Ovary		GSM176136
Female.Reproductive.System	Ovary		GSM176318
Skin	Penis		GSM175881
Skin	Penis		GSM176271
Skin	Penis		GSM176272
Skin	Penis		GSM176273
Skin	Penis		GSM176274
Miscellaneous	Pericardium		GSM176035
Upper.Aerodigestive.Tract	Pharyngeal.Mucosa		GSM176013
Upper.Aerodigestive.Tract	Pharyngeal.Mucosa		GSM176025
Brain	Pituitary.Gland		GSM176297
Brain	Pituitary.Gland		GSM176411
Brain	Pituitary.Gland		GSM176412
Brain	Pituitary.Gland		GSM176413
Female.Reproductive.System	Placenta		GSM175937
Soft.Tissue	Skeletal.Muscle		GSM176310
Soft.Tissue	Skeletal.Muscle		GSM156176
Soft.Tissue	Skeletal.Muscle		GSM156177
Soft.Tissue	Skeletal.Muscle		GSM156178
Soft.Tissue	Skeletal.Muscle		GSM156179
Soft.Tissue	Skeletal.Muscle		GSM156181
Soft.Tissue	Skeletal.Muscle		GSM333452
Soft.Tissue	Skeletal.Muscle		GSM333453
Soft.Tissue	Skeletal.Muscle		GSM333454
Soft.Tissue	Skeletal.Muscle		GSM333455
Soft.Tissue	Skeletal.Muscle		GSM333456
Soft.Tissue	Skeletal.Muscle		GSM377458
Soft.Tissue	Skeletal.Muscle		GSM377461
Soft.Tissue	Skeletal.Muscle		GSM377464
Soft.Tissue	Skeletal.Muscle		GSM377467
Soft.Tissue	Skeletal.Muscle		GSM377470
Skin	Skin		GSM175948
Skin	Skin		GSM175993
Skin	Skin		GSM176117
Skin	Skin		GSM183300
Central.Nervous.System	Spinal.Cord		GSM175865
Central.Nervous.System	Spinal.Cord		GSM175867
Central.Nervous.System	Spinal.Cord		GSM175868
Central.Nervous.System	Spinal.Cord		GSM175936
Central.Nervous.System	Spinal.Cord		GSM176057
Central.Nervous.System	Spinal.Cord		GSM176074
Central.Nervous.System	Spinal.Cord		GSM176208
Central.Nervous.System	Spinal.Cord		GSM176209
Miscellaneous	Spleen		GSM175941
Miscellaneous	Spleen		GSM176328
Miscellaneous	Spleen		GSM176329
Miscellaneous	Spleen		GSM176330
Miscellaneous	Spleen		GSM176331
Miscellaneous	Synovium		GSM176026
Miscellaneous	Synovium		GSM176268
Miscellaneous	Synovium		GSM176269
Brain	Thalamus.Lateral.Nuclei		GSM176454
Brain	Thalamus.Subthalamic.Nucleus		GSM176451
Brain	Thalamus.Subthalamic.Nucleus		GSM176453
Thyroid	Thymus.Gland		GSM175973
Thyroid	Thymus.Gland		GSM176262
Skin	Tongue		GSM175946
Skin	Tongue		GSM175953
Skin	Tongue.Main.Corpus		GSM175900
Skin	Tongue.Main.Corpus		GSM176029
Skin	Tongue.Superior.With.Papillae		GSM175898
Brain	Trigeminal.Ganglia		GSM175889
Brain	Trigeminal.Ganglia		GSM176076
Brain	Trigeminal.Ganglia		GSM176220
Brain	Trigeminal.Ganglia		GSM176221
Breast	Unknown		GSM175795
Central.Nervous.System	Vestibular.Nuclei.Superior		GSM175893
Central.Nervous.System	Vestibular.Nuclei.Superior		GSM175894
Central.Nervous.System	Vestibular.Nuclei.Superior		GSM175895
Central.Nervous.System	Vestibular.Nuclei.Superior		GSM176066
Central.Nervous.System	Vestibular.Nuclei.Superior		GSM176224
Central.Nervous.System	Vestibular.Nuclei.Superior		GSM176225
Fetal			GSM175909
Fetal			GSM175910
Fetal			GSM358631
Fetal			GSM358633
Fetal			GSM358634
Fetal			GSM358637
Fetal			GSM358638
Fetal			GSM358641
Fetal			GSM358642
Fetal			GSM358643
Fetal			GSM358644
Fetal			GSM358645
Fetal			GSM358646
Fetal			GSM358647
Fetal			GSM358648
Fetal			GSM358649
Fetal			GSM358650
Fetal			GSM358651
Fetal			GSM358652
Fetal			GSM358654
Fetal			GSM358655
Fetal			GSM358656
Fetal			GSM358657
Fetal			GSM358658
Fetal			GSM358659
Fetal			GSM358660
Fetal			GSM358665
Fetal			GSM358666
Fetal			GSM358667
Fetal			GSM358668
Brain			GSM176226
Brain			GSM176381
Brain			GSM176382
Brain			GSM176384
Kidney			GSM279062
Kidney			GSM315855
Kidney			GSM368649
Kidney			GSM368650
Kidney			GSM368651
Kidney			GSM368652
Kidney			GSM368654
Kidney			GSM368655
Kidney			GSM368656
Kidney			GSM368657
Kidney			GSM368658
Kidney			GSM368659
Pancreas			GSM414938
Pancreas			GSM414940
Pancreas			GSM414953
Pancreas			GSM414955
Pancreas			GSM414963
Pancreas			GSM414970
Brain			GSM175886
Brain			GSM175887
Brain			GSM175888
Brain			GSM176061
Brain			GSM176216
Brain			GSM176217
Miscellaneous			GSM175878
Miscellaneous			GSM176129
Miscellaneous			GSM176134
Miscellaneous			GSM176139
Miscellaneous			GSM176078
Miscellaneous			GSM176079
Miscellaneous			GSM176080
Miscellaneous			GSM176081
