# Supplementary material for: Large-Scale Differential Gene Expression Transcriptomic Analysis Identifies a Metabolic Signature Shared by All Cancer Cells
Source: Biomolecules. 2020 Apr 30;10(5):701. doi: 10.3390/biom10050701 (PMC7277211; doi:10.3390/biom10050701)
Supplement: Supplementary file 1 [file biomolecules-10-00701-s001.zip › Table S2.xlsx]

## Sheet: Sheet1
Genes	Group	Metabolic Pathway	Tissue_1	Tissue_2	Tissue_3	Tissue_4	Tissue_5	Tissue_6	Tissue_7	Tissue_8
PLA2G16	Tissue-enriched	Membrane Lipid	Adipose	Brain	Breast	Central Nervous System	Embryo	Oocyte	Synovial	Testes
AGPAT9	Tissue-enriched	Membrane Lipid	Bone Marrow	Colon	Embryo	Heart	Kidney	Oocyte	Muscle	Thyroid
ELOVL7	Tissue-enriched	Fatty Acid	Brain	Central Nervous System	Colon	Kidney	Pancreas	Prostate	Skin	Thyroid
RRM2	Tissue-enriched	Nucleotide	Upper Aerodigestive Tract	Bone Marrow	Colon	Embryo	Esophagus	Fetal.Lung	Oocyte	Tonsil
LYZ	Tissue-enriched	Glycan Degradation	Bone Marrow	Colon	Haematopoietic And Lymphoid Tissue	Lung	Pancreas	Salivary Gland	Stomach	Tonsil
PTGDS	Tissue-enriched	Hormone	Bladder	Brain	Central Nervous System	Female Reproductive System	Heart	Prostate	Testes	Tonsil
AOC3	Tissue-enriched	Multipurpose	Adipose	Adrenal	Bladder	Esophagus	Female Reproductive System	Lung	Synovial	Vascular
PLA2G4C	Tissue-enriched	Membrane Lipid	Adrenal	Brain	Central Nervous System	Embryo	Heart	Oocyte	Muscle
GATM	Tissue-enriched	Creatine	Brain	Central Nervous System	Fetal Lung	Kidney	Liver	Pancreas	Muscle
PHYH	Tissue-enriched	Fatty Acid	Adrenal	Colon	Heart	Kidney	Liver	Pancreas	Muscle
CKMT2	Tissue-enriched	Creatine	Upper Aerodigestive Tract	Embryo	Esophagus	Heart	Oocyte	Skin	Muscle
FMO2	Tissue-enriched	Detox	Adipose	Adrenal	Breast	Esophagus	Heart	Lung	Salivary Gland
LPL	Tissue-enriched	Fatty Acid	Adipose	Bone Marrow	Breast	Heart	Lung	Muscle	Synovial
PIP5K1B	Tissue-enriched	Inositol Phosphate	Adrenal	Bone Marrow	Colon	Fetal Lung	Pancreas	Salivary Gland	Testes
ENPP2	Tissue-enriched	Nucleotide	Adipose	Brain	Central Nervous System	Embryo	Female Reproductive System	Stomach	Tonsil
PGM5	Tissue-enriched	Glycolysis	Adrenal	Bladder	Esophagus	Female Reproductive System	Heart	Prostate	Vascular
ADH1B	Tissue-enriched	Multipurpose	Liver	Adipose	Lung	Pancreas	Stomach	Synovial	Vascular
PNP	Tissue-enriched	Purine	Bone Marrow	Colon	Esophagus	Fetal Lung	Haematopoietic.And.Lymphoid.Tissue	Kidney
ME1	Tissue-enriched	Krebs	Adipose	Adrenal	Upper.Aerodigestive.Tract	Esophagus	Skin	Muscle
ACSL1	Tissue-enriched	Fatty Acid	Adipose	Bone Marrow	Kidney	Liver	Skin	Muscle
PTGR1	Tissue-enriched	Hormone	Upper Aerodigestive Tract	Esophagus	Fetal Lung	Kidney	Liver	Prostate
FOLH1	Tissue-enriched	Cofactor	Brain	Central Nervous System	Kidney	Liver	Prostate	Salivary Gland
GGT6	Tissue-enriched	Multipurpose	Upper Aerodigestive Tract	Colon	Esophagus	Kidney	Salivary Gland	Skin
DHCR24	Tissue-enriched	Cholesterol	Adrenal	Upper Aerodigestive Tract	Esophagus	Liver	Prostate	Skin
GALNT7	Tissue-enriched	Glycan	Breast	Colon	Pancreas	Prostate	Salivary Gland	Stomach
GALNT3	Tissue-enriched	Glycan	Upper Aerodigestive Tract	Colon	Pancreas	Prostate	Salivary Gland	Stomach
GSTA1	Tissue-enriched	Glutathione	Adrenal	Kidney	Liver	Oocyte	Pancreas	Testes
ENPP5	Tissue-enriched	Nucleotide	Breast	Kidney	Pancreas	Prostate	Testes	Thyroid
OGDHL	Tissue-enriched	Krebs	Brain	Central Nervous System	Kidney	Liver	Salivary Gland	Thyroid
CDS1	Tissue-enriched	Membrane Lipid	Upper Aerodigestive Tract	Colon	Embryo	Esophagus	Oocyte	Thyroid
TYMS	Tissue-enriched	Pyrimidine	Bone Marrow	Colon	Embryo	Oocyte	Testes	Tonsil
ALDH3A1	Tissue-enriched	Multipurpose	Upper Aerodigestive Tract	Esophagus	Lung	Skin	Stomach	Tonsil
HSD17B6	Tissue-enriched	Steroid	Bladder	Female Reproductive System	Liver	Prostate	Thyroid	Vascular
GLT8D2	Tissue-enriched	Glycan	Bladder	Breast	Female Reproductive System	Synovial	Thyroid	Vascular
NDUFA4L2	Tissue-enriched	Complex I	Upper Aerodigestive Tract	Esophagus	Heart	Skin	Synovial	Vascular
PLA2G2A	Tissue-enriched	Membrane Lipid	Adipose	Upper Aerodigestive Tract	Colon	Prostate	Synovial	Vascular
GXYLT2	Tissue-enriched	Glycan	Breast	Female Reproductive System	Lung	Thyroid	Vascular
MSRB3	Tissue-enriched	Methionine	Bladder	Female Reproductive System	Heart	Muscle	Vascular
ENTPD1	Tissue-enriched	Nucleotide	Bladder	Bone Marrow	Female Reproductive System	Tonsil	Vascular
FADS3	Tissue-enriched	Fatty Acid	Adipose	Embryo	Heart	Oocyte	Vascular
GALNTL2	Tissue-enriched	Glycan	Adipose	Brain	Central Nervous System	Synovial	Vascular
DUOX2	Tissue-enriched	NAD	Upper Aerodigestive Tract	Bladder	Esophagus	Stomach	Thyroid
PDE8B	Tissue-enriched	Signalling	Embryo	Female Reproductive System	Oocyte	Prostate	Thyroid
GGH	Tissue-enriched	Multipurpose	Colon	Embryo	Kidney	Liver	Testes
ACOT13	Tissue-enriched	Other	Colon	Liver	Oocyte	Muscle	Testes
ACE2	Tissue-enriched	Hormone	Colon	Embryo	Kidney	Oocyte	Testes
ASNS	Tissue-enriched	Amino Acid	Brain	Central Nervous System	Pancreas	Stomach	Testes
GMPR	Tissue-enriched	Purine	Bone Marrow	Heart	Prostate	Muscle	Testes
GLT1D1	Tissue-enriched	Glycan	Bone Marrow	Embryo	Liver	Oocyte	Testes
PCK1	Tissue-enriched	Carbohydrate Storage	Adipose	Colon	Kidney	Liver	Synovial
FAH	Tissue-enriched	Tyrosine	Adipose	Adrenal	Kidney	Liver	Synovial
GPD1	Tissue-enriched	Membrane Lipid	Adipose	Breast	Liver	Muscle	Synovial
NQO1	Tissue-enriched	NAD	Upper Aerodigestive Tract	Colon	Esophagus	Fetal Lung	Stomach
GALNT12	Tissue-enriched	Glycan	Upper Aerodigestive Tract	Colon	Esophagus	Pancreas	Stomach
GALE	Tissue-enriched	Glycan	Upper Aerodigestive Tract	Colon	Esophagus	Salivary Gland	Stomach
ST6GALNAC1	Tissue-enriched	Glycan	Upper Aerodigestive Tract	Colon	Esophagus	Salivary Gland	Stomach
AKR7A3	Tissue-enriched	Multipurpose	Colon	Kidney	Liver	Pancreas	Stomach
CYP3A5	Tissue-enriched	Steroid	Adrenal	Colon	Liver	Pancreas	Stomach
BBOX1	Tissue-enriched	Cofactor	Upper Aerodigestive Tract	Central Nervous System	Kidney	Liver	Skin
SRD5A1	Tissue-enriched	Steroid	Upper Aerodigestive Tract	Esophagus	Liver	Oocyte	Skin
MSMO1	Tissue-enriched	Cholesterol	Adrenal	Esophagus	Liver	Prostate	Skin
ALDH1L1	Tissue-enriched	Multipurpose	Adipose	Adrenal	Kidney	Liver	Salivary Gland
EPHX2	Tissue-enriched	Detox	Adrenal	Colon	Kidney	Liver	Prostate
ELOVL5	Tissue-enriched	Fatty Acid	Adipose	Adrenal	Breast	Embryo	Prostate
CRYZ	Tissue-enriched	Redox	Embryo	Kidney	Liver	Oocyte	Pancreas
PAPSS2	Tissue-enriched	Sulfate	Adrenal	Colon	Liver	Lung	Pancreas
AOX1	Tissue-enriched	Reactive Oxygen	Adipose	Adrenal	Kidney	Liver	Pancreas
AADAC	Tissue-enriched	Detox	Adipose	Adrenal	Upper.Aerodigestive.Tract	Liver	Pancreas
ELOVL6	Tissue-enriched	Fatty Acid	Upper Aerodigestive Tract	Colon	Embryo	Liver	Oocyte
AK5	Tissue-enriched	Purine	Brain	Breast	Central Nervous System	Embryo	Oocyte
CKM	Tissue-enriched	Creatine	Upper Aerodigestive Tract	Esophagus	Heart	Skin	Muscle
COX6A2	Tissue-enriched	Complex IV	Upper Aerodigestive Tract	Esophagus	Heart	Skin	Muscle
ENO3	Tissue-enriched	Glycolysis	Upper Aerodigestive Tract	Esophagus	Heart	Skin	Muscle
PANK1	Tissue-enriched	CoA	Colon	Kidney	Liver	Skin	Muscle
HSDL2	Tissue-enriched	Steroid	Adipose	Adrenal	Liver	Skin	Muscle
CES2	Tissue-enriched	Detox	Upper Aerodigestive Tract	Colon	Esophagus	Kidney	Liver
HPGD	Tissue-enriched	Hormone	Bladder	Colon	Esophagus	Kidney	Liver
HMGCR	Tissue-enriched	Mevalonate	Adrenal	Colon	Embryo	Esophagus	Liver
ASPA	Tissue-enriched	Amino Acid	Adipose	Brain	Central Nervous System	Kidney	Liver
CBR1	Tissue-enriched	Multipurpose	Upper Aerodigestive Tract	Central Nervous System	Esophagus	Kidney
AMPD1	Tissue-enriched	Purine	Upper Aerodigestive Tract	Esophagus	Skin	Muscle
CA3	Tissue-enriched	Multipurpose	Upper Aerodigestive Tract	Esophagus	Skin	Muscle
PGAM2	Tissue-enriched	Glycolysis	Upper Aerodigestive Tract	Heart	Testes	Muscle
PPAP2C	Tissue-enriched	Membrane Lipid	Upper Aerodigestive Tract	Breast	Colon	Salivary Gland
FUT6	Tissue-enriched	Glycan	Upper Aerodigestive Tract	Esophagus	Kidney	Salivary Gland
CYP2C18	Tissue-enriched	Steroid	Upper Aerodigestive Tract	Esophagus	Liver	Stomach
CBR3	Tissue-enriched	Multipurpose	Upper Aerodigestive Tract	Esophagus	Skin	Synovial
ETNK2	Tissue-enriched	Membrane Lipid	Upper Aerodigestive Tract	Kidney	Liver	Testes
DUOX1	Tissue-enriched	NAD	Upper Aerodigestive Tract	Esophagus	Skin	Thyroid
DGKA	Tissue-enriched	Membrane Lipid	Upper Aerodigestive Tract	Esophagus	Haematopoietic And Lymphoid Tissue	Tonsil
EPHX3	Tissue-enriched	Multipurpose	Upper Aerodigestive Tract	Esophagus	Skin	Tonsil
CYP2S1	Tissue-enriched	Steroid	Upper Aerodigestive Tract	Colon	Embryo
FUT3	Tissue-enriched	Glycan	Upper Aerodigestive Tract	Colon	Esophagus
GDPD3	Tissue-enriched	Other	Upper Aerodigestive Tract	Colon	Esophagus
MBOAT2	Tissue-enriched	Membrane Lipid	Upper Aerodigestive Tract	Bone Marrow	Esophagus
ADH7	Tissue-enriched	Multipurpose	Upper Aerodigestive Tract	Esophagus	Fetal Lung
B3GNT8	Tissue-enriched	Glycan	Upper Aerodigestive Tract	Bone Marrow	Fetal Lung
DHRS1	Tissue-enriched	Redox	Upper Aerodigestive Tract	Esophagus	Liver
PYGM	Tissue-enriched	Sugar	Upper Aerodigestive Tract	Esophagus	Muscle
CERS3	Tissue-enriched	Sphingolipid	Upper Aerodigestive Tract	Esophagus	Skin
RDH12	Tissue-enriched	Vitamin A	Upper Aerodigestive Tract	Esophagus	Skin
SULT2B1	Tissue-enriched	Sulfate	Upper Aerodigestive Tract	Esophagus	Skin
FUT2	Tissue-enriched	Glycan	Upper Aerodigestive Tract	Salivary Gland	Stomach
CYB5R2	Tissue-enriched	Redox	Upper Aerodigestive Tract	Fetal Lung	Testes
DIO2	Tissue-enriched	Hormone	Upper Aerodigestive Tract	Esophagus	Thyroid
CERS4	Tissue-enriched	Sphingolipid	Upper Aerodigestive Tract	Skin
PMM1	Tissue-enriched	Sugar	Upper Aerodigestive Tract	Oocyte
DHRS7C	Tissue-enriched	Redox	Upper Aerodigestive Tract	Muscle
HMGCS1	Tissue-enriched	Mevalonate	Upper Aerodigestive Tract	Liver
ALOX12	Tissue-enriched	Hormone	Upper Aerodigestive Tract	Esophagus
GSTP1	Tissue-enriched	Glutathione	Upper Aerodigestive Tract	Esophagus
ITPKC	Tissue-enriched	Inositol Phosphate	Upper Aerodigestive Tract	Esophagus
NAPRT1	Tissue-enriched	NAD	Upper Aerodigestive Tract	Esophagus
PGM2	Tissue-enriched	Glycolysis	Upper Aerodigestive Tract	Esophagus
DHRS9	Tissue-enriched	Redox	Upper Aerodigestive Tract	Colon
LIPG	Tissue-enriched	Fatty Acid	Thyroid	Embryo	Liver
SOD3	Tissue-enriched	Detox	Thyroid	Vascular
CSGALNACT1	Tissue-enriched	Glycan	Thyroid	Prostate
G6PD	Tissue-enriched	Pentose Phosphate	Testes	Upper Aerodigestive Tract	Bone marrow
GPX8	Tissue-enriched	Glutathione	Testes	Female Reproductive System	Fetal Lung
NT5E	Tissue-enriched	Nucleotide	Testes	Female Reproductive System	Synovial
GSTO2	Tissue-enriched	Glutathione	Testes	Prostate
PCYT2	Tissue-enriched	Membrane Lipid	Testes	Liver
ST6GALNAC2	Tissue-enriched	Glycan	Testes	Central Nervous System
ST6GALNAC5	Tissue-enriched	Glycan	Testes	Central Nervous System
CDO1	Tissue-enriched	Cysteine	Synovial	Liver
XYLT2	Tissue-enriched	Glycan	Stomach	Testes
DEGS2	Tissue-enriched	Sphingolipid	Skin	Esophagus	Oocyte
SDR16C5	Tissue-enriched	Vitamin A	Skin	Upper Aerodigestive Tract
FBP2	Tissue-enriched	Carbohydrate Storage	Skin	Muscle
HAL	Tissue-enriched	Histidine	Skin	Liver
ABHD1	Tissue-enriched	Multipurpose	Salivary Gland	Testes
CHKA	Tissue-enriched	Membrane Lipid	Salivary Gland	Testes
ALDH1A3	Tissue-enriched	Multipurpose	Prostate	Bladder	Breast
FAAH	Tissue-enriched	Fatty Acid	Prostate	Testes	Thyroid
GLB1L2	Tissue-enriched	Glycan Degradation	Prostate	Thyroid
CYP4X1	Tissue-enriched	Fatty Acid	Prostate	Synovial
SGMS1	Tissue-enriched	Sphingolipid	Prostate	Synovial
ALOX15B	Tissue-enriched	Hormone	Prostate	Skin
DHRS7	Tissue-enriched	Redox	Prostate	Salivary Gland
GCNT2	Tissue-enriched	Glycan	Prostate	Heart
ARSE	Tissue-enriched	Multipurpose	Pancreas	Colon	Kidney	Liver
PPAPDC1B	Tissue-enriched	Membrane Lipid	Pancreas	Prostate	Salivary Gland	Stomach
GPT2	Tissue-enriched	Amino Acid	Pancreas	Liver	Muscle
BCAT1	Tissue-enriched	BCAAs	Pancreas	Synovial
IMPA2	Tissue-enriched	Inositol Phosphate	Pancreas	Skin
ALG5	Tissue-enriched	Glycan	Pancreas	Salivary Gland
ENTPD3	Tissue-enriched	Nucleotide	Pancreas	Salivary Gland
PLA2G12A	Tissue-enriched	Membrane Lipid	Pancreas	Muscle
SGPP1	Tissue-enriched	Sphingolipid	Pancreas	Kidney
GALNTL4	Tissue-enriched	Glycan	Oocyte	Thyroid	Vascular
PFKFB2	Tissue-enriched	Glycolysis	Oocyte	Thyroid
ADC	Tissue-enriched	Amino Acid	Oocyte	Testes
COX8C	Tissue-enriched	Complex IV	Oocyte	Testes
ENOX1	Tissue-enriched	Redox	Oocyte	Testes
GLB1L	Tissue-enriched	Glycan Degradation	Oocyte	Testes
GLRX2	Tissue-enriched	Redox	Oocyte	Testes
PIGV	Tissue-enriched	Glycan Anchor	Oocyte	Testes
TKTL1	Tissue-enriched	Pentose Phosphate	Oocyte	Testes
ELOVL3	Tissue-enriched	Fatty Acid	Oocyte	Skin
GLB1L3	Tissue-enriched	Glycan Degradation	Oocyte	Prostate
PDE9A	Tissue-enriched	Signalling	Oocyte	Colon
COX7A1	Tissue-enriched	Complex IV	Muscle	Skin	Heart
PCYOX1	Tissue-enriched	Cysteine	Muscle	Breast	Kidney
ECI2	Tissue-enriched	Fatty Acid	Muscle	Kidney	Liver
GPD1L	Tissue-enriched	Membrane Lipid	Muscle	Heart	Prostate
IP6K3	Tissue-enriched	Inositol Phosphate	Muscle	Thyroid
CRAT	Tissue-enriched	Cofactor	Muscle	Testes
LIAS	Tissue-enriched	Other	Muscle	Testes
PGM1	Tissue-enriched	Glycolysis	Muscle	Liver
CYP1A1	Tissue-enriched	Steroid	Lung	Liver
ALDH1A1	Tissue-enriched	Multipurpose	Liver	Central Nervous System	Female Reproductive System	Kidney
CTBS	Tissue-enriched	Glycan	Liver	Pancreas	Prostate	Salivary Gland
MAN1A1	Tissue-enriched	Glycan Degradation	Liver	Pancreas	Colon
PECR	Tissue-enriched	Fatty Acid	Liver	Embryo	Kidney
ENTPD5	Tissue-enriched	Nucleotide	Liver	Colon	Kidney
SEPHS2	Tissue-enriched	Amino Acid	Liver	Colon	Kidney
CAT	Tissue-enriched	Detox	Liver	Bone Marrow	Kidney
ACADSB	Tissue-enriched	Fatty Acid	Liver	Kidney	Muscle
GLS2	Tissue-enriched	Glutamate	Liver	Oocyte	Pancreas
DPYD	Tissue-enriched	Pyrimidine	Liver	Breast	Pancreas
GNMT	Tissue-enriched	Other	Liver	Pancreas	Prostate
CYP39A1	Tissue-enriched	Steroid	Liver	Prostate	Salivary Gland
FAHD2A	Tissue-enriched	Tyrosine	Liver	Oocyte	Salivary Gland
GNE	Tissue-enriched	Aminosugar	Liver	Colon	Salivary Gland
IVD	Tissue-enriched	BCAAs	Liver	Thyroid
SDSL	Tissue-enriched	Amino Acid	Liver	Thyroid
TPMT	Tissue-enriched	Detox	Liver	Thyroid
CHST13	Tissue-enriched	Glycan Sulfate	Liver	Testes
HSD17B3	Tissue-enriched	Steroid	Liver	Testes
HSD3B7	Tissue-enriched	Bile Acid	Liver	Synovial
CYP2C9	Tissue-enriched	Steroid	Liver	Stomach
PIK3C2G	Tissue-enriched	Inositol Phosphate	Liver	Stomach
PON3	Tissue-enriched	Other	Liver	Salivary Gland
ST3GAL6	Tissue-enriched	Glycan	Liver	Salivary Gland
PLA1A	Tissue-enriched	Membrane Lipid	Liver	Prostate
RDH11	Tissue-enriched	Vitamin A	Liver	Prostate
SRD5A2	Tissue-enriched	Steroid	Liver	Prostate
GPLD1	Tissue-enriched	Glycan Anchor	Liver	Oocyte
MUT	Tissue-enriched	Propanoate	Liver	Oocyte
NUDT7	Tissue-enriched	Nucleotide	Liver	Oocyte
ACADS	Tissue-enriched	Fatty Acid	Liver	Muscle
ADHFE1	Tissue-enriched	Multipurpose	Liver	Muscle
AGL	Tissue-enriched	Sugar	Liver	Muscle
ALDH5A1	Tissue-enriched	Glutamate	Liver	Muscle
SULT1E1	Tissue-enriched	Sulfate	Liver	Lung
ACAA1	Tissue-enriched	Fatty Acid	Liver	Kidney
ACOX2	Tissue-enriched	Fatty Acid	Liver	Kidney
ENPP7	Tissue-enriched	Nucleotide	Liver	Kidney
HGD	Tissue-enriched	Tyrosine	Liver	Kidney
PAH	Tissue-enriched	Tyrosine	Liver	Kidney
ST6GAL1	Tissue-enriched	Glycan	Liver	Kidney
AADAT	Tissue-enriched	Amino Acid	Liver	Fetal Lung
A1CF	Tissue-enriched	Other	Liver	Colon
FMO5	Tissue-enriched	Detox	Liver	Colon
GPX2	Tissue-enriched	Glutathione	Liver	Colon
HMGCS2	Tissue-enriched	Mevalonate	Liver	Colon
SULT1A1	Tissue-enriched	Sulfate	Liver	Colon
ABAT	Tissue-enriched	Neurotransmitter	Liver	Central Nervous System
SULT2A1	Tissue-enriched	Sulfate	Liver	Adrenal
ECHDC3	Tissue-enriched	Fatty Acid	Kidney	Liver	Muscle	Adipose
NME5	Tissue-enriched	Nucleotide	Kidney	Oocyte	Testes	Thyroid
QPRT	Tissue-enriched	NAD	Kidney	Liver	Adrenal
ACY1	Tissue-enriched	Amino Acid	Kidney	Liver	Colon
PCK2	Tissue-enriched	Carbohydrate Storage	Kidney	Liver	Colon
HYAL1	Tissue-enriched	Glycan Degradation	Kidney	Liver	Heart
AGMAT	Tissue-enriched	Urea	Kidney	Muscle	Liver
ACADM	Tissue-enriched	Fatty Acid	Kidney	Liver	Muscle
CLYBL	Tissue-enriched	Fatty Acid	Kidney	Liver	Muscle
SDHC	Tissue-enriched	Complex II	Kidney	Liver	Muscle
ALDOB	Tissue-enriched	Glycolysis	Kidney	Liver	Pancreas
CYP4V2	Tissue-enriched	Fatty Acid	Kidney	Liver	Pancreas
SULT1C2	Tissue-enriched	Sulfate	Kidney	Stomach	Thyroid
DIO1	Tissue-enriched	Hormone	Kidney	Liver	Thyroid
NOX4	Tissue-enriched	NAD	Kidney	Synovial	Vascular
GPX3	Tissue-enriched	Glutathione	Kidney	Thyroid
ST6GALNAC3	Tissue-enriched	Glycan	Kidney	Thyroid
GSTM3	Tissue-enriched	Glutathione	Kidney	Testes
PDE1A	Tissue-enriched	Signalling	Kidney	Testes
KL	Tissue-enriched	Steroid	Kidney	Prostate
NUDT4	Tissue-enriched	Nucleotide	Kidney	Prostate
CEL	Tissue-enriched	Cofactor	Kidney	Pancreas
DPEP1	Tissue-enriched	Detox	Kidney	Pancreas
CUBN	Tissue-enriched	Cofactor	Kidney	Oocyte
GLRX	Tissue-enriched	Redox	Kidney	Oocyte
ACAD11	Tissue-enriched	Fatty Acid	Kidney	Liver
ACMSD	Tissue-enriched	Tryptophan	Kidney	Liver
ADI1	Tissue-enriched	Amino Acid	Kidney	Liver
AGXT2	Tissue-enriched	Amino Acid	Kidney	Liver
ALDH4A1	Tissue-enriched	Proline	Kidney	Liver
ALDH6A1	Tissue-enriched	Multipurpose	Kidney	Liver
ALDH8A1	Tissue-enriched	Multipurpose	Kidney	Liver
BHMT	Tissue-enriched	Glycine	Kidney	Liver
BHMT2	Tissue-enriched	Glycine	Kidney	Liver
BPHL	Tissue-enriched	Other	Kidney	Liver
CRYL1	Tissue-enriched	Sugar	Kidney	Liver
CYB5A	Tissue-enriched	Redox	Kidney	Liver
CYP8B1	Tissue-enriched	Bile Acid	Kidney	Liver
DAO	Tissue-enriched	Amino Acid	Kidney	Liver
DCXR	Tissue-enriched	Xyulose	Kidney	Liver
DHTKD1	Tissue-enriched	Redox	Kidney	Liver
DMGDH	Tissue-enriched	Glycine	Kidney	Liver
ENOSF1	Tissue-enriched	Other	Kidney	Liver
FAHD1	Tissue-enriched	Tyrosine	Kidney	Liver
FBP1	Tissue-enriched	Carbohydrate Storage	Kidney	Liver
GK	Tissue-enriched	Membrane Lipid	Kidney	Liver
GLDC	Tissue-enriched	Glycine	Kidney	Liver
GLYAT	Tissue-enriched	Other	Kidney	Liver
HAO2	Tissue-enriched	Glyoxylate	Kidney	Liver
HIBCH	Tissue-enriched	BCAAs	Kidney	Liver
HPD	Tissue-enriched	Tyrosine	Kidney	Liver
KHK	Tissue-enriched	Sugar	Kidney	Liver
KMO	Tissue-enriched	Tryptophan	Kidney	Liver
MOCS2	Tissue-enriched	Cofactor	Kidney	Liver
MOSC2	Tissue-enriched	Other	Kidney	Liver
NAT8	Tissue-enriched	Multipurpose	Kidney	Liver
PIPOX	Tissue-enriched	Lysine	Kidney	Liver
PNPLA3	Tissue-enriched	Fatty Acid	Kidney	Liver
PNPO	Tissue-enriched	Vitamin B6	Kidney	Liver
PRODH2	Tissue-enriched	Proline	Kidney	Liver
SHMT1	Tissue-enriched	Folate	Kidney	Liver
CA12	Tissue-enriched	Multipurpose	Kidney	Colon
MAN1C1	Tissue-enriched	Glycan Degradation	Kidney	Central Nervous System
MME	Tissue-enriched	Hormone	Kidney	Breast
ACAT1	Tissue-enriched	Fatty Acid	Heart	Kidney	Liver	Muscle
NDUFS1	Tissue-enriched	Complex I	Heart	Kidney	Liver	Muscle
NNT	Tissue-enriched	NAD	Heart	Kidney	Liver	Muscle
PFKM	Tissue-enriched	Glycolysis	Heart	Muscle	Central Nervous System
CPT1B	Tissue-enriched	Fatty Acid	Heart	Muscle	Testes
ACO2	Tissue-enriched	Krebs	Heart	Muscle
AK1	Tissue-enriched	Purine	Heart	Muscle
COQ10A	Tissue-enriched	Ubiquinone	Heart	Muscle
COQ9	Tissue-enriched	Ubiquinone	Heart	Muscle
COX7B	Tissue-enriched	Complex IV	Heart	Muscle
CYC1	Tissue-enriched	Complex III	Heart	Muscle
CYP11B2	Tissue-enriched	Steroid	Heart	Muscle
GOT1	Tissue-enriched	Multipurpose	Heart	Muscle
GOT2	Tissue-enriched	Multipurpose	Heart	Muscle
GYS1	Tissue-enriched	Carbohydrate Storage	Heart	Muscle
IDH2	Tissue-enriched	Krebs	Heart	Muscle
MLYCD	Tissue-enriched	Fatty Acid	Heart	Muscle
MSRB2	Tissue-enriched	Methionine	Heart	Muscle
NDUFB10	Tissue-enriched	Complex I	Heart	Muscle
PDHA1	Tissue-enriched	Glycolysis	Heart	Muscle
PPAPDC3	Tissue-enriched	Membrane Lipid	Heart	Muscle
TECRL	Tissue-enriched	Steroid	Heart	Muscle
UQCRC1	Tissue-enriched	Complex III	Heart	Muscle
NPR3	Tissue-enriched	Signalling	Heart	Kidney
PAM	Tissue-enriched	Other	Heart	Female Reproductive System
EDEM1	Tissue-enriched	Glycan Degradation	Haematopoietic And Lymphoid Tissue	Liver	Thyroid
ST3GAL1	Tissue-enriched	Glycan	Haematopoietic And Lymphoid Tissue	Liver	Thyroid
HPSE	Tissue-enriched	Glycan Degradation	Haematopoietic And Lymphoid Tissue	Esophagus	Upper Aerodigestive Tract
TYMP	Tissue-enriched	Pyrimidine	Haematopoietic And Lymphoid Tissue	Tonsil
KYNU	Tissue-enriched	Tryptophan	Haematopoietic And Lymphoid Tissue	Liver
CYBA	Tissue-enriched	Redox	Haematopoietic And Lymphoid Tissue	Colon
CYP1B1	Tissue-enriched	Steroid	Haematopoietic And Lymphoid Tissue	Central Nervous System
ACADL	Tissue-enriched	Fatty Acid	Fetal Lung	Liver	Pancreas	Prostate
CA6	Tissue-enriched	Multipurpose	Fetal Lung	Salivary Gland	Skin	Thyroid
BDH2	Tissue-enriched	Ketone Bodies	Fetal Lung	Kidney	Liver
DPYS	Tissue-enriched	Pyrimidine	Fetal Lung	Kidney	Liver
ECHS1	Tissue-enriched	Fatty Acid	Fetal Lung	Kidney	Liver
CYB5R1	Tissue-enriched	Redox	Fetal Lung	Skin	Muscle
SC5DL	Tissue-enriched	Cholesterol	Fetal Lung	Liver	Prostate
ADAD2	Tissue-enriched	Purine	Fetal Lung	Oocyte	Testes
ALDH1B1	Tissue-enriched	Multipurpose	Fetal Lung	Liver	Vascular
KDM1A	Tissue-enriched	Hormone	Fetal Lung	Testes
NT5DC2	Tissue-enriched	Nucleotide	Fetal Lung	Salivary Gland
COX4I2	Tissue-enriched	Complex IV	Fetal Lung	Oocyte
ADCK3	Tissue-enriched	Ubiquinone	Fetal Lung	Muscle
PLCD4	Tissue-enriched	Membrane Lipid	Fetal Lung	Muscle
SUCLA2	Tissue-enriched	Krebs	Fetal Lung	Muscle
HAS2	Tissue-enriched	Glycan	Fetal Lung	Lung
CYP7A1	Tissue-enriched	Bile Acid	Fetal Lung	Liver
FMO4	Tissue-enriched	Detox	Fetal Lung	Liver
GUCY1A3	Tissue-enriched	Signalling	Fetal Lung	Central Nervous System
DSE	Tissue-enriched	Sulfate	Fetal Lung	Breast
HS2ST1	Tissue-enriched	Heparin Sulfate	Fetal Lung	Adrenal
ENPP1	Tissue-enriched	Nucleotide	Female Reproductive System	Liver	Thyroid	Breast
DPYSL3	Tissue-enriched	Pyrimidine ?	Female Reproductive System	Central Nervous System
SULF1	Tissue-enriched	Glycan Sulfate	Female Reproductive System	Bladder
BCHE	Tissue-enriched	Detox	Esophagus	Female Reproductive System	Liver	Lung
UPP1	Tissue-enriched	Pyrimidine	Embryo	Upper Aerodigestive Tract	Esophagus	Haematopoietic.And.Lymphoid.Tissue
FTCD	Tissue-enriched	Histidine	Embryo	Kidney	Liver	Oocyte
GLYATL1	Tissue-enriched	Other	Embryo	Kidney	Liver	Oocyte
UPB1	Tissue-enriched	Pyrimidine	Embryo	Kidney	Liver	Oocyte
ARG2	Tissue-enriched	Urea	Embryo	Kidney	Oocyte	Prostate
GYG1	Tissue-enriched	Carbohydrate Storage	Embryo	Oocyte	Muscle	Testes
PRPS2	Tissue-enriched	Purine	Embryo	Oocyte	Pancreas	Testes
ODC1	Tissue-enriched	Polyamine	Embryo	Oocyte	Prostate	Testes
B3GALNT1	Tissue-enriched	Glycan	Embryo	Oocyte	Fetal Lung
GCH1	Tissue-enriched	BH4	Embryo	Liver	Haematopoietic And Lymphoid Tissue
ACOT4	Tissue-enriched	CoA	Embryo	Liver	Kidney
OGFOD1	Tissue-enriched	Redox	Embryo	Oocyte	Muscle
RRM2B	Tissue-enriched	Nucleotide	Embryo	Oocyte	Muscle
PLCL1	Tissue-enriched	Membrane Lipid	Embryo	Kidney	Muscle
CPS1	Tissue-enriched	Urea	Embryo	Liver	Oocyte
SCLY	Tissue-enriched	Amino Acid	Embryo	Liver	Oocyte
SHMT2	Tissue-enriched	Folate	Embryo	Liver	Oocyte
CYP24A1	Tissue-enriched	Cofactor	Embryo	Kidney	Oocyte
UXS1	Tissue-enriched	Nucleotide Sugar	Embryo	Kidney	Oocyte
ADA	Tissue-enriched	Purine	Embryo	Haematopoietic And Lymphoid Tissue	Oocyte
ADPGK	Tissue-enriched	Glycolysis	Embryo	Haematopoietic And Lymphoid Tissue	Oocyte
LPCAT1	Tissue-enriched	Membrane Lipid	Embryo	Haematopoietic And Lymphoid Tissue	Oocyte
PIGW	Tissue-enriched	Glycan Anchor	Embryo	Fetal Lung	Oocyte
PGM3	Tissue-enriched	Aminosugar	Embryo	Pancreas	Prostate
AMD1	Tissue-enriched	Polyamine	Embryo	Oocyte	Prostate
PHOSPHO2	Tissue-enriched	Vitamin B6	Embryo	Oocyte	Prostate
PPAPDC2	Tissue-enriched	Membrane Lipid	Embryo	Oocyte	Prostate
AACS	Tissue-enriched	CoA	Embryo	Oocyte	Salivary Gland
CTPS	Tissue-enriched	Pyrimidine	Embryo	Liver	Salivary Gland
ELOVL4	Tissue-enriched	Fatty Acid	Embryo	Oocyte	Skin
HDC	Tissue-enriched	Histidine	Embryo	Oocyte	Stomach
MTHFD2	Tissue-enriched	Folate	Embryo	Pancreas	Testes
ADAD1	Tissue-enriched	Purine	Embryo	Oocyte	Testes
ADO	Tissue-enriched	Cysteine	Embryo	Oocyte	Testes
ALDH1A2	Tissue-enriched	Multipurpose	Embryo	Oocyte	Testes
HPRT1	Tissue-enriched	Purine	Embryo	Oocyte	Testes
LDHC	Tissue-enriched	Anaerobic Glycolysis	Embryo	Oocyte	Testes
NUDT11	Tissue-enriched	Nucleotide	Embryo	Oocyte	Testes
DDHD1	Tissue-enriched	Other	Embryo	Testes
PIK3R3	Tissue-enriched	Inositol Phosphate	Embryo	Testes
PLD6	Tissue-enriched	Membrane Lipid	Embryo	Testes
ABHD12B	Tissue-enriched	Multipurpose	Embryo	Oocyte
AGK	Tissue-enriched	Sugar	Embryo	Oocyte
ALOX15	Tissue-enriched	Hormone	Embryo	Oocyte
ALOXE3	Tissue-enriched	Hormone	Embryo	Oocyte
AOC2	Tissue-enriched	Multipurpose	Embryo	Oocyte
B3GNT2	Tissue-enriched	Glycan	Embryo	Oocyte
B3GNT4	Tissue-enriched	Glycan	Embryo	Oocyte
B4GALT1	Tissue-enriched	Glycan	Embryo	Oocyte
CHST10	Tissue-enriched	Glycan Sulfate	Embryo	Oocyte
CRLS1	Tissue-enriched	Membrane Lipid	Embryo	Oocyte
ETFA	Tissue-enriched	Fatty Acid	Embryo	Oocyte
FDFT1	Tissue-enriched	Cholesterol	Embryo	Oocyte
FHIT	Tissue-enriched	Purine	Embryo	Oocyte
GAD1	Tissue-enriched	Glutamate	Embryo	Oocyte
GNPDA2	Tissue-enriched	Aminosugar	Embryo	Oocyte
GSTCD	Tissue-enriched	Glutathione	Embryo	Oocyte
HAS3	Tissue-enriched	Glycan	Embryo	Oocyte
INPP5E	Tissue-enriched	Inositol Phosphate	Embryo	Oocyte
KDM1B	Tissue-enriched	Hormone	Embryo	Oocyte
LDHAL6A	Tissue-enriched	Anaerobic Glycolysis	Embryo	Oocyte
MGAT5B	Tissue-enriched	Glycan	Embryo	Oocyte
NAA35	Tissue-enriched	Multipurpose	Embryo	Oocyte
NAALAD2	Tissue-enriched	Neurotransmitter	Embryo	Oocyte
NME7	Tissue-enriched	Nucleotide	Embryo	Oocyte
NUDT21	Tissue-enriched	Nucleotide	Embryo	Oocyte
PDE6C	Tissue-enriched	Signalling	Embryo	Oocyte
PIGA	Tissue-enriched	Glycan Anchor	Embryo	Oocyte
PIGU	Tissue-enriched	Glycan	Embryo	Oocyte
PPAPDC1A	Tissue-enriched	Membrane Lipid	Embryo	Oocyte
SEPHS1	Tissue-enriched	Amino Acid	Embryo	Oocyte
SGMS2	Tissue-enriched	Sphingolipid	Embryo	Oocyte
ADCY9	Tissue-enriched	Signalling	Embryo	Muscle
PDE7A	Tissue-enriched	Signalling	Embryo	Muscle
MSRA	Tissue-enriched	Methionine	Embryo	Kidney
IPPK	Tissue-enriched	Inositol Phosphate	Embryo	Esophagus
CMBL	Tissue-enriched	Other	Colon	Kidney	Liver	Muscle
SUCLG2	Tissue-enriched	Krebs	Colon	Kidney	Liver	Muscle
CYP2J2	Tissue-enriched	Steroid	Colon	Heart	Liver	Muscle
UGT2A3	Tissue-enriched	Detox	Colon	Kidney	Liver	Pancreas
GNPNAT1	Tissue-enriched	Aminosugar	Colon	Liver	Pancreas	Salivary Gland
AKR1B10	Tissue-enriched	Multipurpose	Colon	Upper Aerodigestive Tract	Esophagus	Stomach
ADH1C	Tissue-enriched	Multipurpose	Colon	Liver	Stomach	Synovial
UAP1	Tissue-enriched	Aminosugar	Colon	Salivary Gland	Synovial	Testes
PLA2G7	Tissue-enriched	Membrane Lipid	Colon	Haematopoietic And Lymphoid Tissue	Prostate	Thyroid
NAT1	Tissue-enriched	Multipurpose	Colon	Liver	Breast
GLCE	Tissue-enriched	Heparin Sulfate	Colon	Embryo	Fetal Lung
MAOA	Tissue-enriched	Multipurpose	Colon	Liver	Kidney
ACAA2	Tissue-enriched	Fatty Acid	Colon	Kidney	Liver
AMACR	Tissue-enriched	Polyamine	Colon	Kidney	Liver
ASL	Tissue-enriched	Urea	Colon	Kidney	Liver
EHHADH	Tissue-enriched	Fatty Acid	Colon	Kidney	Liver
GBA3	Tissue-enriched	Glycan	Colon	Kidney	Liver
DERA	Tissue-enriched	Pentose Phosphate	Colon	Embryo	Liver
TST	Tissue-enriched	Sulfate	Colon	Adrenal	Liver
SMPDL3A	Tissue-enriched	Sphingolipid	Colon	Skin	Muscle
ETFDH	Tissue-enriched	Fatty Acid	Colon	Liver	Muscle
LDHD	Tissue-enriched	Anaerobic Glycolysis	Colon	Liver	Muscle
DLAT	Tissue-enriched	Glycolysis	Colon	Fetal Lung	Muscle
MGAT4B	Tissue-enriched	Glycan	Colon	Liver	Oocyte
GCNT3	Tissue-enriched	Glycan	Colon	Embryo	Oocyte
IMPA1	Tissue-enriched	Inositol Phosphate	Colon	Embryo	Oocyte
ACSM3	Tissue-enriched	Fatty Acid	Colon	Kidney	Pancreas
PTER	Tissue-enriched	Other	Colon	Kidney	Pancreas
GFPT1	Tissue-enriched	Aminosugar	Colon	Embryo	Pancreas
PLCE1	Tissue-enriched	Membrane Lipid	Colon	Embryo	Pancreas
CYP51A1	Tissue-enriched	Cholesterol	Colon	Liver	Prostate
ABP1	Tissue-enriched	Multipurpose	Colon	Kidney	Prostate
NANS	Tissue-enriched	Aminosugar	Colon	Prostate	Salivary Gland
ALDH18A1	Tissue-enriched	Glutamate	Colon	Pancreas	Salivary Gland
HSD11B2	Tissue-enriched	Steroid	Colon	Kidney	Salivary Gland
UGDH	Tissue-enriched	Nucleotide Sugar	Colon	Liver	Synovial
FUCA1	Tissue-enriched	Glycan Degradation	Colon	Tonsil
CA4	Tissue-enriched	Multipurpose	Colon	Thyroid
MBOAT1	Tissue-enriched	Membrane Lipid	Colon	Synovial
EDEM3	Tissue-enriched	Glycan Degradation	Colon	Stomach
LIPH	Tissue-enriched	Fatty Acid	Colon	Stomach
CANT1	Tissue-enriched	Nucleotide	Colon	Prostate
NAAA	Tissue-enriched	Sphingosine	Colon	Prostate
NT5C3	Tissue-enriched	Nucleotide	Colon	Pancreas
PNLIPRP2	Tissue-enriched	Fatty Acid	Colon	Pancreas
ABHD3	Tissue-enriched	Multipurpose	Colon	Oocyte
FH	Tissue-enriched	Krebs	Colon	Muscle
HCCS	Tissue-enriched	Krebs	Colon	Muscle
IDH3A	Tissue-enriched	Krebs	Colon	Muscle
NDUFB7	Tissue-enriched	Complex I	Colon	Muscle
ACOX1	Tissue-enriched	Fatty Acid	Colon	Liver
BDH1	Tissue-enriched	Ketone Bodies	Colon	Liver
HSD17B2	Tissue-enriched	Steroid	Colon	Liver
NAT2	Tissue-enriched	Multipurpose	Colon	Liver
NUDT12	Tissue-enriched	Nucleotide	Colon	Liver
SULT1A2	Tissue-enriched	Sulfate	Colon	Liver
UGT2B17	Tissue-enriched	Detox	Colon	Liver
XDH	Tissue-enriched	Purine	Colon	Liver
DDC	Tissue-enriched	Neurotransmitter	Colon	Kidney
DHRS11	Tissue-enriched	Redox	Colon	Kidney
GLS	Tissue-enriched	Glutamate	Colon	Kidney
MGAT4A	Tissue-enriched	Glycan	Colon	Haematopoietic And Lymphoid Tissue
PDE8A	Tissue-enriched	Signalling	Colon	Fetal Lung
PIGZ	Tissue-enriched	Glycan Anchor	Colon	Fetal Lung
OAS1	Tissue-enriched	Signalling	Colon	Esophagus
SQRDL	Tissue-enriched	Ubiquinone	Colon	Esophagus
AGPS	Tissue-enriched	Amino Acid	Colon	Embryo
AKR1C3	Tissue-enriched	Multipurpose	Colon	Breast
NAPEPLD	Tissue-enriched	Membrane Lipid	Central.Nervous.System	Colon	Kidney	Liver
FUT8	Tissue-enriched	Glycan	Central.Nervous.System	Embryo	Salivary Gland	Stomach
INPP1	Tissue-enriched	Inositol Phosphate	Central.Nervous.System	Testes	Esophagus
CBS	Tissue-enriched	Cysteine	Central.Nervous.System	Liver	Pancreas
CKB	Tissue-enriched	Creatine	Central.Nervous.System	Colon	Prostate
DPYSL2	Tissue-enriched	Pyrimidine	Central.Nervous.System	Brain	Synovial
MAN2A1	Tissue-enriched	Glycan Degradation	Central.Nervous.System	Liver	Testes
CHST1	Tissue-enriched	Glycan Sulfate	Central.Nervous.System	Salivary Gland	Thyroid
FUT9	Tissue-enriched	Glycan	Central.Nervous.System	Stomach
ENPP4	Tissue-enriched	Nucleotide	Central.Nervous.System	Salivary Gland
CH25H	Tissue-enriched	Steroid	Central.Nervous.System	Lung
ABHD6	Tissue-enriched	Multipurpose	Central.Nervous.System	Liver
GDA	Tissue-enriched	Purine	Central.Nervous.System	Liver
OXCT1	Tissue-enriched	Ketone Bodies	Central.Nervous.System	Kidney
GUCY1B3	Tissue-enriched	Signalling	Central.Nervous.System	Heart
PGM2L1	Tissue-enriched	Glycolysis	Central.Nervous.System	Female Reproductive System
PSAT1	Tissue-enriched	Serine	Central.Nervous.System	Adrenal
PDE4B	Tissue-enriched	Signalling	Breast	Central Nervous System	Haematopoietic And Lymphoid Tissue	Prostate
MAOB	Tissue-enriched	Multipurpose	Breast	Female Reproductive System	Liver	Vascular
GPAM	Tissue-enriched	Membrane Lipid	Breast	Liver	Adipose
NNMT	Tissue-enriched	NAD	Breast	Liver	Pancreas
GALNT6	Tissue-enriched	Glycan	Breast	Salivary Gland	Stomach
CHI3L2	Tissue-enriched	Aminosugar	Breast	Salivary Gland	Thyroid
HK2	Tissue-enriched	Glycolysis	Breast	Upper Aerodigestive Tract
ALDH3B2	Tissue-enriched	Multipurpose	Breast	Skin
CYP4F22	Tissue-enriched	Fatty Acid	Breast	Skin
PIK3R1	Tissue-enriched	Inositol Phosphate	Breast	Liver
TAT	Tissue-enriched	Tyrosine	Breast	Liver
FMO1	Tissue-enriched	Detox	Breast	Kidney
GALNTL1	Tissue-enriched	Glycan	Breast	Heart
CHI3L1	Tissue-enriched	Aminosugar	Breast	Central Nervous System
UGT8	Tissue-enriched	Sphingolipid	Brain	Central Nervous System	Colon	Kidney
CNDP1	Tissue-enriched	Other	Brain	Central Nervous System	Embryo	Liver
ASRGL1	Tissue-enriched	Amino Acid	Brain	Central Nervous System	Kidney	Testes
ACOT7	Tissue-enriched	CoA	Brain	Central Nervous System	Colon
ITPKB	Tissue-enriched	Inositol Phosphate	Brain	Central Nervous System	Female Reproductive System
WBSCR17	Tissue-enriched	Glycan	Brain	Central Nervous System	Heart
ENPP6	Tissue-enriched	Nucleotide	Brain	Central Nervous System	Kidney
PRODH	Tissue-enriched	Proline	Brain	Central Nervous System	Kidney
AGXT2L1	Tissue-enriched	Amino Acid	Brain	Central Nervous System	Liver
QDPR	Tissue-enriched	BH4	Brain	Central Nervous System	Liver
ACSBG1	Tissue-enriched	Fatty Acid	Brain	Central Nervous System	Skin
B3GAT1	Tissue-enriched	Glycan	Brain	Central Nervous System	Stomach
GLT25D2	Tissue-enriched	Glycan	Brain	Central Nervous System	Synovial
ACHE	Tissue-enriched	Neurotransmitter	Brain	Muscle
AGPAT4	Tissue-enriched	Membrane Lipid	Brain	Central Nervous System
B3GNT1	Tissue-enriched	Glycan	Brain	Central Nervous System
CA11	Tissue-enriched	Multipurpose	Brain	Central Nervous System
CNP	Tissue-enriched	Signalling	Brain	Central Nervous System
CYP46A1	Tissue-enriched	Steroid	Brain	Central Nervous System
FA2H	Tissue-enriched	Fatty Acid	Brain	Central Nervous System
MANEAL	Tissue-enriched	Glycan Degradation	Brain	Central Nervous System
NMNAT2	Tissue-enriched	NAD	Brain	Central Nervous System
PDXP	Tissue-enriched	Vitamin B6	Brain	Central Nervous System
SULT4A1	Tissue-enriched	Sulfate	Brain	Central Nervous System
CHST2	Tissue-enriched	Glycan Sulfate	Bone Marrow	Brain	Central Nervous System	Lung
CMAS	Tissue-enriched	Aminosugar	Bone Marrow	Colon	Esophagus	Testes
CYB5R4	Tissue-enriched	Redox	Bone Marrow	Colon	Haematopoietic And Lymphoid Tissue	Testes
LPGAT1	Tissue-enriched	Membrane Lipid	Bone Marrow	Liver	Testes	Thyroid
DCK	Tissue-enriched	Nucleotide	Bone Marrow	Colon	Haematopoietic And Lymphoid Tissue	Tonsil
ALOX5AP	Tissue-enriched	Hormone	Bone Marrow	Haematopoietic And Lymphoid Tissue	Synovial	Tonsil
CYBB	Tissue-enriched	Redox	Bone Marrow	Haematopoietic And Lymphoid Tissue	Synovial	Tonsil
FAR2	Tissue-enriched	Fatty Acid	Bone Marrow	Colon	Embryo
CDA	Tissue-enriched	Pyrimidine	Bone Marrow	Colon	Esophagus
NPL	Tissue-enriched	Aminosugar	Bone Marrow	Haematopoietic And Lymphoid Tissue	Kidney
MGAM	Tissue-enriched	Sugar	Bone Marrow	Fetal Lung	Kidney
SEPX1	Tissue-enriched	Methionine	Bone Marrow	Kidney	Liver
PLCL2	Tissue-enriched	Membrane Lipid	Bone Marrow	Colon	Muscle
BPGM	Tissue-enriched	Glycolysis	Bone Marrow	Embryo	Oocyte
DGKZ	Tissue-enriched	Membrane Lipid	Bone Marrow	Central Nervous System	Salivary Gland
ARG1	Tissue-enriched	Urea	Bone Marrow	Liver	Skin
ADCY7	Tissue-enriched	Signalling	Bone Marrow	Haematopoietic And Lymphoid Tissue	Synovial
PLCG2	Tissue-enriched	Membrane Lipid	Bone Marrow	Kidney	Thyroid
CECR1	Tissue-enriched	Purine	Bone Marrow	Haematopoietic And Lymphoid Tissue	Thyroid
DPEP2	Tissue-enriched	Detox	Bone Marrow	Haematopoietic And Lymphoid Tissue	Thyroid
INPP5D	Tissue-enriched	Inositol Phosphate	Bone Marrow	Haematopoietic And Lymphoid Tissue	Thyroid
MAN2B1	Tissue-enriched	Glycan Degradation	Bone Marrow	Haematopoietic And Lymphoid Tissue	Thyroid
MFNG	Tissue-enriched	Glycan	Bone Marrow	Haematopoietic And Lymphoid Tissue	Thyroid
PIK3CD	Tissue-enriched	Inositol Phosphate	Bone Marrow	Haematopoietic And Lymphoid Tissue	Thyroid
LBR	Tissue-enriched	Cholesterol	Bone Marrow	Tonsil
MICAL1	Tissue-enriched	Redox	Bone Marrow	Tonsil
PLCB2	Tissue-enriched	Membrane Lipid	Bone Marrow	Tonsil
LPCAT2	Tissue-enriched	Membrane Lipid	Bone Marrow	Thyroid
PIK3CB	Tissue-enriched	Inositol Phosphate	Bone Marrow	Thyroid
ACSL6	Tissue-enriched	Fatty Acid	Bone Marrow	Testes
ADSS	Tissue-enriched	Purine	Bone Marrow	Testes
NUDT1	Tissue-enriched	Nucleotide	Bone Marrow	Testes
MANBA	Tissue-enriched	Glycan Degradation	Bone Marrow	Salivary Gland
RPIA	Tissue-enriched	Pentose Phosphate	Bone Marrow	Oocyte
CPOX	Tissue-enriched	Porphyrin	Bone Marrow	Liver
GCLC	Tissue-enriched	Glutathione	Bone Marrow	Liver
LPIN2	Tissue-enriched	Membrane Lipid	Bone Marrow	Liver
FECH	Tissue-enriched	Porphyrin	Bone Marrow	Kidney
AOAH	Tissue-enriched	Other	Bone Marrow	Haematopoietic And Lymphoid Tissue
BST1	Tissue-enriched	NAD	Bone Marrow	Haematopoietic And Lymphoid Tissue
CHST11	Tissue-enriched	Glycan Sulfate	Bone Marrow	Haematopoietic And Lymphoid Tissue
HK3	Tissue-enriched	Glycolysis	Bone Marrow	Haematopoietic And Lymphoid Tissue
HMOX1	Tissue-enriched	Porphyrin	Bone Marrow	Haematopoietic And Lymphoid Tissue
SOD2	Tissue-enriched	Detox	Bone Marrow	Haematopoietic And Lymphoid Tissue
DHRS13	Tissue-enriched	Redox	Bone Marrow	Fetal Lung
ABHD5	Tissue-enriched	Multipurpose	Bone Marrow	Esophagus
AMPD3	Tissue-enriched	Purine	Bone Marrow	Embryo
CA1	Tissue-enriched	Multipurpose	Bone Marrow	Colon
FUT4	Tissue-enriched	Glycan	Bone Marrow	Colon
PPIP5K2	Tissue-enriched	Other	Bone Marrow	Colon
PIP4K2A	Tissue-enriched	Inositol Phosphate	Bone Marrow	Central Nervous System
LPPR4	Tissue-enriched	Multipurpose	Bladder	Brain	Central Nervous System	Lung
PLCB4	Tissue-enriched	Membrane Lipid	Bladder	Colon	Salivary Gland	Thyroid
ALOX5	Tissue-enriched	Hormone	Bladder	Bone Marrow	Haematopoietic And Lymphoid Tissue	Tonsil
PTGS2	Tissue-enriched	Hormone	Bladder	Haematopoietic And Lymphoid Tissue	Prostate	Vascular
ACSL5	Tissue-enriched	Fatty Acid	Bladder	Colon	Liver
PTGS1	Tissue-enriched	Hormone	Bladder	Esophagus	Skin
CYP4B1	Tissue-enriched	Fatty Acid	Bladder	Esophagus	Synovial
PPAP2B	Tissue-enriched	Membrane Lipid	Bladder	Female Reproductive System	Thyroid
HSD11B1	Tissue-enriched	Steroid	Bladder	Liver
DHRS2	Tissue-enriched	Redox	Bladder	Breast
FADS1	Tissue-enriched	Fatty Acid	Adrenal	Brain	Central Nervous System	Liver
MINPP1	Tissue-enriched	Inositol Phosphate	Adrenal	Bone Marrow	Colon	Liver
ACSF2	Tissue-enriched	Fatty Acid	Adrenal	Colon	Kidney	Liver
GALM	Tissue-enriched	Sugar	Adrenal	Colon	Kidney	Liver
PCCA	Tissue-enriched	Propanoate	Adrenal	Colon	Kidney	Liver
ACYP2	Tissue-enriched	Multipurpose	Adrenal	Brain	Central Nervous System	Muscle
HIBADH	Tissue-enriched	BCAAs	Adrenal	Kidney	Liver	Muscle
BCO2	Tissue-enriched	Vitamin A	Adrenal	Heart	Liver	Muscle
ALAS1	Tissue-enriched	Porphyrin	Adrenal	Embryo	Liver	Oocyte
DHCR7	Tissue-enriched	Cholesterol	Adrenal	Embryo	Liver	Oocyte
EBP	Tissue-enriched	Cholesterol	Adrenal	Embryo	Liver	Oocyte
MOCOS	Tissue-enriched	Cofactor	Adrenal	Embryo	Liver	Oocyte
PCCB	Tissue-enriched	Propanoate	Adrenal	Embryo	Liver	Oocyte
IDH1	Tissue-enriched	Krebs	Adrenal	Embryo	Liver	Prostate
ST3GAL5	Tissue-enriched	Glycan	Adrenal	Brain	Central Nervous System	Thyroid
INMT	Tissue-enriched	Tryptophan	Adrenal	Bladder	Heart	Vascular
EPHX1	Tissue-enriched	Detox	Adrenal	Liver	Adipose
SCD5	Tissue-enriched	Fatty Acid	Adrenal	Brain	Central Nervous System
PLCXD3	Tissue-enriched	Membrane Lipid	Adrenal	Central Nervous System	Heart
AMDHD1	Tissue-enriched	Histidine	Adrenal	Kidney	Liver
RBKS	Tissue-enriched	Sugar	Adrenal	Kidney	Liver
SAT2	Tissue-enriched	Polyamine	Adrenal	Kidney	Liver
AS3MT	Tissue-enriched	Other	Adrenal	Heart	Liver
PON2	Tissue-enriched	Other	Adrenal	Central Nervous System	Liver
GSTT1	Tissue-enriched	Glutathione	Adrenal	Prostate	Muscle
CYCS	Tissue-enriched	Complex III	Adrenal	Colon	Muscle
HSD3B2	Tissue-enriched	Steroid	Adrenal	Embryo	Oocyte
NCEH1	Tissue-enriched	Detox	Adrenal	Colon	Oocyte
CTH	Tissue-enriched	Cysteine	Adrenal	Liver	Pancreas
ALG14	Tissue-enriched	Glycan	Adrenal	Colon	Pancreas
AUH	Tissue-enriched	Multipurpose	Adrenal	Kidney	Prostate
ALAD	Tissue-enriched	Porphyrin	Adrenal	Bone Marrow	Salivary Gland
CYP11A1	Tissue-enriched	Steroid	Adrenal	Oocyte	Testes
CYP17A1	Tissue-enriched	Steroid	Adrenal	Kidney	Testes
UST	Tissue-enriched	Glycan Sulfate	Adrenal	Synovial	Thyroid
POR	Tissue-enriched	Multipurpose	Adrenal	Liver	Thyroid
CYBASC3	Tissue-enriched	Redox	Adrenal	Haematopoietic And Lymphoid Tissue	Thyroid
GSTA3	Tissue-enriched	Glutathione	Adrenal	Testes
ST3GAL4	Tissue-enriched	Glycan	Adrenal	Oocyte
COQ2	Tissue-enriched	Ubiquinone	Adrenal	Muscle
ACSS3	Tissue-enriched	Fatty Acid	Adrenal	Liver
DAK	Tissue-enriched	Cofactor	Adrenal	Liver
FMO3	Tissue-enriched	Detox	Adrenal	Liver
NQO2	Tissue-enriched	NAD	Adrenal	Kidney
GNS	Tissue-enriched	Glycan Degradation	Adrenal	Embryo
NSDHL	Tissue-enriched	Cholesterol	Adrenal	Embryo
PLA2G4A	Tissue-enriched	Membrane Lipid	Adrenal	Bladder
ALDOC	Tissue-enriched	Glycolysis	Adipose	Brain	Central Nervous System	Heart
ABHD14B	Tissue-enriched	Multipurpose	Adipose	Breast	Kidney	Liver
HADH	Tissue-enriched	Fatty Acid	Adipose	Colon	Liver	Muscle
GBE1	Tissue-enriched	Carbohydrate Storage	Adipose	Adrenal	Liver	Muscle
DGAT2	Tissue-enriched	Fatty Acid	Adipose	Breast	Liver	Skin
RETSAT	Tissue-enriched	Vitamin A	Adipose	Adrenal	Colon	Synovial
MGST1	Tissue-enriched	Glutathione	Adipose	Adrenal	Breast
NAT8L	Tissue-enriched	Multipurpose	Adipose	Brain	Central Nervous System
SCD	Tissue-enriched	Fatty Acid	Adipose	Brain	Central Nervous System
DGAT1	Tissue-enriched	Fatty Acid	Adipose	Adrenal	Colon
MGLL	Tissue-enriched	Fatty Acid	Adipose	Esophagus	Heart
PDE2A	Tissue-enriched	Signalling	Adipose	Adrenal	Heart
ACO1	Tissue-enriched	Krebs	Adipose	Kidney	Liver
ACSM5	Tissue-enriched	Fatty Acid	Adipose	Kidney	Liver
PYGL	Tissue-enriched	Sugar	Adipose	Bone Marrow	Liver
PFKFB1	Tissue-enriched	Glycolysis	Adipose	Liver	Muscle
PC	Tissue-enriched	Krebs	Adipose	Liver	Salivary Gland
AKR1C1	Tissue-enriched	Multipurpose	Adipose	Liver	Synovial
GYG2	Tissue-enriched	Carbohydrate Storage	Adipose	Breast	Synovial
PFKFB3	Tissue-enriched	Glycolysis	Adipose	Bone Marrow	Synovial
NPR1	Tissue-enriched	Signalling	Adipose	Vascular
GFPT2	Tissue-enriched	Aminosugar	Adipose	Synovial
PPAP2A	Tissue-enriched	Membrane Lipid	Adipose	Prostate
ACACB	Tissue-enriched	Fatty Acid	Adipose	Liver
AGPAT2	Tissue-enriched	Membrane Lipid	Adipose	Fetal Lung
AKR1C2	Tissue-enriched	Multipurpose	Adipose	Breast
LIPE	Tissue-enriched	Steroid	Adipose	Breast
CHSY3	Tissue-specific	Glycan	Vascular
EXT1	Tissue-specific	Heparin Sulfate	Vascular
PLD5	Tissue-specific	Membrane Lipid	Vascular
ALDH16A1	Tissue-specific	Multipurpose	Tonsil
HEXDC	Tissue-specific	Glycan Degradation	Tonsil
PIK3C2B	Tissue-specific	Inositol Phosphate	Tonsil
B3GNT9	Tissue-specific	Glycan	Thyroid
CROT	Tissue-specific	Membrane Lipid	Thyroid
D2HGDH	Tissue-specific	Krebs	Thyroid
DCTD	Tissue-specific	Pyrimidine	Thyroid
DGKI	Tissue-specific	Membrane Lipid	Thyroid
INPP5J	Tissue-specific	Inositol Phosphate	Thyroid
IYD	Tissue-specific	Hormone	Thyroid
MGAT4C	Tissue-specific	Glycan	Thyroid
ST6GAL2	Tissue-specific	Glycan	Thyroid
TPO	Tissue-specific	Hormone	Thyroid
ABHD4	Tissue-specific	Multipurpose	Testes
ACE	Tissue-specific	Hormone	Testes
ACSBG2	Tissue-specific	Fatty Acid	Testes
ADCY10	Tissue-specific	Signalling	Testes
AKR1E2	Tissue-specific	Multipurpose	Testes
ALG8	Tissue-specific	Glycan	Testes
COX6B2	Tissue-specific	Complex IV	Testes
COX7A2	Tissue-specific	Complex IV	Testes
COX7B2	Tissue-specific	Complex IV	Testes
CYP2R1	Tissue-specific	Steroid	Testes
DPEP3	Tissue-specific	Detox	Testes
GALNTL5	Tissue-specific	Glycan	Testes
GAPDHS	Tissue-specific	Glycolysis	Testes
GK2	Tissue-specific	Membrane Lipid	Testes
GOT1L1	Tissue-specific	Multipurpose	Testes
GPX4	Tissue-specific	Glutathione	Testes
INPP4B	Tissue-specific	Inositol Phosphate	Testes
ISYNA1	Tissue-specific	Inositol Phosphate	Testes
LDHAL6B	Tissue-specific	Anaerobic Glycolysis	Testes
LYZL4	Tissue-specific	Glycan Degradation	Testes
LYZL6	Tissue-specific	Glycan Degradation	Testes
MDH1B	Tissue-specific	Krebs	Testes
MMEL1	Tissue-specific	Hormone	Testes
NT5C1B	Tissue-specific	Nucleotide	Testes
NUDT10	Tissue-specific	Nucleotide	Testes
PAOX	Tissue-specific	Polyamine	Testes
PDHA2	Tissue-specific	Glycolysis	Testes
PDXK	Tissue-specific	Vitamin B6	Testes
PFKP	Tissue-specific	Glycolysis	Testes
PGK2	Tissue-specific	Glycolysis	Testes
PHOSPHO1	Tissue-specific	Membrane Lipid	Testes
PLCZ1	Tissue-specific	Membrane Lipid	Testes
PNPLA6	Tissue-specific	Fatty Acid	Testes
POMT1	Tissue-specific	Glycan	Testes
PRPS1L1	Tissue-specific	Purine	Testes
SMPD2	Tissue-specific	Sphingolipid	Testes
SQLE	Tissue-specific	Cholesterol	Testes
TKTL2	Tissue-specific	Pentose Phosphate	Testes
TXNRD3	Tissue-specific	Redox	Testes
CYP27C1	Tissue-specific	Steroid	Synovial
HAS1	Tissue-specific	Glycan	Synovial
HPGDS	Tissue-specific	Hormone	Synovial
KDSR	Tissue-specific	Sphingosine	Synovial
LTC4S	Tissue-specific	Hormone	Synovial
A4GNT	Tissue-specific	Glycan	Stomach
CA9	Tissue-specific	Multipurpose	Stomach
CHIA	Tissue-specific	Aminosugar	Stomach
CYB561	Tissue-specific	Redox	Stomach
DGKD	Tissue-specific	Membrane Lipid	Stomach
FUT1	Tissue-specific	Glycan	Stomach
LIPF	Tissue-specific	Fatty Acid	Stomach
AADACL2	Tissue-specific	Detox	Skin
ALOX12B	Tissue-specific	Hormone	Skin
HS3ST6	Tissue-specific	Heparin Sulfate	Skin
HSD3B1	Tissue-specific	Steroid	Skin
PNLIPRP3	Tissue-specific	Fatty Acid	Skin
TYRP1	Tissue-specific	Pigment	Skin
CHPT1	Tissue-specific	Membrane Lipid	Salivary Gland
DPAGT1	Tissue-specific	Glycan	Salivary Gland
GAL3ST4	Tissue-specific	Glycan Sulfate	Salivary Gland
GNPTAB	Tissue-specific	Aminosugar	Salivary Gland
LPO	Tissue-specific	Redox	Salivary Gland
MCEE	Tissue-specific	Propanoate	Salivary Gland
PRPSAP1	Tissue-specific	Purine	Salivary Gland
PYCR1	Tissue-specific	Proline	Salivary Gland
ACACA	Tissue-specific	Fatty Acid	Prostate
ACSL3	Tissue-specific	Fatty Acid	Prostate
CYP4F8	Tissue-specific	Fatty Acid	Prostate
DEGS1	Tissue-specific	Sphingolipid	Prostate
GLO1	Tissue-specific	Glyoxylate	Prostate
NEU1	Tissue-specific	Glycan Degradation	Prostate
AGA	Tissue-specific	Glycan Degradation	Pancreas
ALG2	Tissue-specific	Glycan	Pancreas
GALNT2	Tissue-specific	Glycan	Pancreas
MAT2A	Tissue-specific	Methionine	Pancreas
PLA2G1B	Tissue-specific	Membrane Lipid	Pancreas
PNLIP	Tissue-specific	Fatty Acid	Pancreas
PNLIPRP1	Tissue-specific	Fatty Acid	Pancreas
PRDX4	Tissue-specific	Redox	Pancreas
SRD5A3	Tissue-specific	Steroid	Pancreas
ACAT2	Tissue-specific	Fatty Acid	Oocyte
ACN9	Tissue-specific	Other	Oocyte
ACYP1	Tissue-specific		Oocyte
B4GALT3	Tissue-specific	Glycan	Oocyte
CHST12	Tissue-specific	Glycan Sulfate	Oocyte
COQ10B	Tissue-specific	Ubiquinone	Oocyte
COQ6	Tissue-specific	Ubiquinone	Oocyte
CYP7B1	Tissue-specific	Bile Acid	Oocyte
DGUOK	Tissue-specific	Purine	Oocyte
EDEM2	Tissue-specific	Glycan Degradation	Oocyte
IAH1	Tissue-specific	Other	Oocyte
LPCAT4	Tissue-specific	Membrane Lipid	Oocyte
LYPLAL1	Tissue-specific	Membrane Lipid	Oocyte
NAGPA	Tissue-specific	Glycan	Oocyte
OXSM	Tissue-specific	Fatty Acid	Oocyte
PIGF	Tissue-specific	Glycan Anchor	Oocyte
PIP4K2C	Tissue-specific	Inositol Phosphate	Oocyte
PPCDC	Tissue-specific	CoA	Oocyte
RDH10	Tissue-specific	Vitamin A	Oocyte
TPH2	Tissue-specific	Neurotransmitter	Oocyte
TPK1	Tissue-specific	Cofactor	Oocyte
ADSL	Tissue-specific	Purine	Muscle
ADSSL1	Tissue-specific	Purine	Muscle
AK3	Tissue-specific	Purine	Muscle
ALDOA	Tissue-specific	Glycolysis	Muscle
COQ3	Tissue-specific	Ubiquinone	Muscle
COQ5	Tissue-specific	Ubiquinone	Muscle
COX10	Tissue-specific	Complex IV	Muscle
COX11	Tissue-specific	Complex IV	Muscle
COX5A	Tissue-specific	Complex IV	Muscle
DLD	Tissue-specific	Multipurpose	Muscle
ECI1	Tissue-specific	Fatty Acid	Muscle
GAMT	Tissue-specific	Creatine	Muscle
IDI2	Tissue-specific	Mevalonate	Muscle
ISCA1	Tissue-specific	Redox	Muscle
LPIN1	Tissue-specific	Membrane Lipid	Muscle
MECR	Tissue-specific	Fatty Acid	Muscle
NAA50	Tissue-specific	Multipurpose	Muscle
NDUFA6	Tissue-specific	Complex I	Muscle
NDUFA8	Tissue-specific	Complex I	Muscle
NDUFS7	Tissue-specific	Complex I	Muscle
NDUFV3	Tissue-specific	Complex I	Muscle
NUDT19	Tissue-specific	Nucleotide	Muscle
PCBD2	Tissue-specific	Amino Acid	Muscle
PDHX	Tissue-specific	Glycolysis	Muscle
PNPLA4	Tissue-specific	Fatty Acid	Muscle
PTGR2	Tissue-specific	Hormone	Muscle
SDHB	Tissue-specific	Complex II	Muscle
ST3GAL3	Tissue-specific	Glycan	Muscle
UQCR10	Tissue-specific	Complex III	Muscle
UQCRB	Tissue-specific	Complex III	Muscle
UROS	Tissue-specific	Porphyrin	Muscle
CHST9	Tissue-specific	Glycan Sulfate	Lung
ABHD2	Tissue-specific	Multipurpose	Liver
ACBD4	Tissue-specific	Fatty Acid	Liver
ACBD5	Tissue-specific	Fatty Acid	Liver
ACOT12	Tissue-specific	CoA	Liver
ADH1A	Tissue-specific	Multipurpose	Liver
ADH4	Tissue-specific	Multipurpose	Liver
ADH6	Tissue-specific	Multipurpose	Liver
ADK	Tissue-specific	Purine	Liver
AGXT	Tissue-specific	Amino Acid	Liver
AKR1C4	Tissue-specific	Steroid	Liver
AKR1D1	Tissue-specific	Steroid	Liver
ALDH2	Tissue-specific	Multipurpose	Liver
AMT	Tissue-specific	Glycine	Liver
BAAT	Tissue-specific	Bile Acid	Liver
C9orf103	Tissue-specific	Sugar	Liver
CA5A	Tissue-specific	Multipurpose	Liver
CBR4	Tissue-specific	Multipurpose	Liver
CERS2	Tissue-specific	Sphingolipid	Liver
CP	Tissue-specific	Redox	Liver
CPT2	Tissue-specific	Fatty Acid	Liver
CSAD	Tissue-specific	Cysteine	Liver
CYP1A2	Tissue-specific	Steroid	Liver
CYP26A1	Tissue-specific	Vitamin A	Liver
CYP27A1	Tissue-specific	Bile Acid	Liver
CYP2A6	Tissue-specific	Steroid	Liver
CYP2B6	Tissue-specific	Steroid	Liver
CYP2C8	Tissue-specific	Steroid	Liver
CYP2E1	Tissue-specific	Steroid	Liver
CYP3A4	Tissue-specific	Steroid	Liver
CYP3A43	Tissue-specific	Steroid	Liver
CYP3A7	Tissue-specific	Steroid	Liver
CYP4F11	Tissue-specific	Fatty Acid	Liver
DBT	Tissue-specific	BCAAs	Liver
DECR1	Tissue-specific	Fatty Acid	Liver
DECR2	Tissue-specific	Fatty Acid	Liver
DHODH	Tissue-specific	Pyrimidine	Liver
DHRS3	Tissue-specific	Redox	Liver
ECHDC2	Tissue-specific	Fatty Acid	Liver
G6PC	Tissue-specific	Carbohydrate Storage	Liver
GALT	Tissue-specific	Sugar	Liver
GCDH	Tissue-specific	Amino Acid	Liver
GLUD1	Tissue-specific	Glutamate	Liver
GLYCTK	Tissue-specific	Sugar	Liver
GPT	Tissue-specific	Amino Acid	Liver
GRHPR	Tissue-specific	Sugar	Liver
GSTZ1	Tissue-specific	Multipurpose	Liver
GYS2	Tissue-specific	Carbohydrate Storage	Liver
HAAO	Tissue-specific	Tryptophan	Liver
HAO1	Tissue-specific	Glyoxylate	Liver
HMGCL	Tissue-specific	Multipurpose	Liver
HNMT	Tissue-specific	Histidine	Liver
IDO2	Tissue-specific	Tryptophan	Liver
LCAT	Tissue-specific	Cholesterol	Liver
LGSN	Tissue-specific	Amino Acid	Liver
LIPC	Tissue-specific	Fatty Acid	Liver
MAT1A	Tissue-specific	Methionine	Liver
MICAL3	Tissue-specific	Redox	Liver
MMACHC	Tissue-specific	B12	Liver
MOGAT1	Tissue-specific	Membrane Lipid	Liver
MTHFD1	Tissue-specific	Folate	Liver
MTHFD2L	Tissue-specific	Folate	Liver
MTTP	Tissue-specific	Fatty Acid	Liver
NAGS	Tissue-specific	Cofactor	Liver
NIT2	Tissue-specific	Other	Liver
OTC	Tissue-specific	Urea	Liver
PCBD1	Tissue-specific	Amino Acid	Liver
PDSS2	Tissue-specific	Ubiquinone	Liver
PEMT	Tissue-specific	Membrane Lipid	Liver
PHYHD1	Tissue-specific	Fatty Acid	Liver
PI4K2B	Tissue-specific	Inositol Phosphate	Liver
PKLR	Tissue-specific	Glycolysis	Liver
PLA2G12B	Tissue-specific	Membrane Lipid	Liver
PON1	Tissue-specific	Other	Liver
RDH16	Tissue-specific	Vitamin A	Liver
SCCPDH	Tissue-specific	Amino Acid	Liver
SCP2	Tissue-specific	Fatty Acid	Liver
SDS	Tissue-specific	Amino Acid	Liver
TDO2	Tissue-specific	Tryptophan	Liver
TGDS	Tissue-specific	Nucleotide Sugar	Liver
UGT2B4	Tissue-specific	Detox	Liver
ACY3	Tissue-specific	Amino Acid	Kidney
CNDP2	Tissue-specific	Other	Kidney
CYP27B1	Tissue-specific	Cofactor	Kidney
DDAH1	Tissue-specific	Reactive Oxygen	Kidney
GAL3ST1	Tissue-specific	Glycan Sulfate	Kidney
GALNT11	Tissue-specific	Glycan	Kidney
GALNT14	Tissue-specific	Glycan	Kidney
HS6ST2	Tissue-specific	Heparin Sulfate	Kidney
LDHB	Tissue-specific	Anaerobic Glycolysis	Kidney
MIOX	Tissue-specific	Inositol Phosphate	Kidney
NAT8B	Tissue-specific	Multipurpose	Kidney
RENBP	Tissue-specific	Aminosugar	Kidney
SUCLG1	Tissue-specific	Krebs	Kidney
TREH	Tissue-specific	Sugar	Kidney
UGT3A1	Tissue-specific	Detox	Kidney
UPP2	Tissue-specific	Pyrimidine	Kidney
ACSS1	Tissue-specific	Fatty Acid	Heart
ADCY4	Tissue-specific	Signalling	Heart
ADCY6	Tissue-specific	Signalling	Heart
B3GALT2	Tissue-specific	Glycan	Heart
MDH1	Tissue-specific	Krebs	Heart
PLA2G5	Tissue-specific	Membrane Lipid	Heart
PYGB	Tissue-specific	Sugar	Heart
CERK	Tissue-specific	Sphingolipid	Haematopoietic And Lymphoid Tissue
IDO1	Tissue-specific	Tryptophan	Haematopoietic And Lymphoid Tissue
OAS2	Tissue-specific	Signalling	Haematopoietic And Lymphoid Tissue
PDE3B	Tissue-specific	Signalling	Haematopoietic And Lymphoid Tissue
PIK3R5	Tissue-specific	Inositol Phosphate	Haematopoietic And Lymphoid Tissue
TBXAS1	Tissue-specific	Hormone	Haematopoietic And Lymphoid Tissue
ACOX3	Tissue-specific	Fatty Acid	Fetal Lung
ACSS2	Tissue-specific	Fatty Acid	Fetal Lung
ARSD	Tissue-specific	Multipurpose	Fetal Lung
CHST15	Tissue-specific	Sulfate	Fetal Lung
CYP2U1	Tissue-specific	Steroid	Fetal Lung
FLAD1	Tissue-specific	Cofactor	Fetal Lung
GYLTL1B	Tissue-specific	Glycan	Fetal Lung
MOGS	Tissue-specific	Glycan	Fetal Lung
PLA2G4F	Tissue-specific	Membrane Lipid	Fetal Lung
RDH13	Tissue-specific	Vitamin A	Fetal Lung
RPE	Tissue-specific	Pentose Phosphate	Fetal Lung
SPHK1	Tissue-specific	Sphingolipid	Fetal Lung
UPRT	Tissue-specific	Pyrimidine	Fetal Lung
ENPP3	Tissue-specific	Nucleotide	Female Reproductive System
PPA1	Tissue-specific	Other	Female Reproductive System
SULF2	Tissue-specific	Glycan Sulfate	Female Reproductive System
SRXN1	Tissue-specific	Sulfate	Esophagus
ACLY	Tissue-specific	Krebs	Embryo
ACOT9	Tissue-specific	CoA	Embryo
ALG13	Tissue-specific	Glycan	Embryo
CDS2	Tissue-specific	Membrane Lipid	Embryo
CYB5D1	Tissue-specific	Redox	Embryo
CYP20A1	Tissue-specific	Hormone	Embryo
DGKE	Tissue-specific	Membrane Lipid	Embryo
EXTL3	Tissue-specific	Heparin Sulfate	Embryo
GCNT1	Tissue-specific	Glycan	Embryo
GPD2	Tissue-specific	Membrane Lipid	Embryo
GUCY1A2	Tissue-specific	Signalling	Embryo
HSDL1	Tissue-specific	Steroid	Embryo
INPP5F	Tissue-specific	Inositol Phosphate	Embryo
LNPEP	Tissue-specific	Hormone	Embryo
MGST2	Tissue-specific	Glutathione	Embryo
MTHFD1L	Tissue-specific	Folate	Embryo
NUDT15	Tissue-specific	Nucleotide	Embryo
PDE3A	Tissue-specific	Signalling	Embryo
PIK3C2A	Tissue-specific	Inositol Phosphate	Embryo
PIK3CA	Tissue-specific	Inositol Phosphate	Embryo
PRPS1	Tissue-specific	Purine	Embryo
SDR42E1	Tissue-specific	Fatty Acid	Embryo
SGPL1	Tissue-specific	Sphingolipid	Embryo
SMPD3	Tissue-specific	Sphingolipid	Embryo
SYNJ1	Tissue-specific	Inositol Phosphate	Embryo
THNSL1	Tissue-specific	Amino Acid	Embryo
AHCYL2	Tissue-specific	Cofactor	Colon
B3GNT5	Tissue-specific	Glycan	Colon
BPNT1	Tissue-specific	Nucleotide	Colon
CA2	Tissue-specific	Multipurpose	Colon
CA7	Tissue-specific	Multipurpose	Colon
CERS6	Tissue-specific	Sphingolipid	Colon
CES3	Tissue-specific	Detox	Colon
CHST5	Tissue-specific	Glycan Sulfate	Colon
CYP4F12	Tissue-specific	Fatty Acid	Colon
ETNK1	Tissue-specific	Membrane Lipid	Colon
FAR1	Tissue-specific	Fatty Acid	Colon
FPGT	Tissue-specific	Sugar	Colon
GALNT4	Tissue-specific	Glycan	Colon
GMDS	Tissue-specific	Sugar	Colon
GSTM4	Tissue-specific	Glutathione	Colon
GUCY2C	Tissue-specific	Signalling	Colon
HKDC1	Tissue-specific	Glycolysis	Colon
HSD17B11	Tissue-specific	Steroid	Colon
ME2	Tissue-specific	Krebs	Colon
NOX1	Tissue-specific	NAD	Colon
PDSS1	Tissue-specific	Ubiquinone	Colon
PLD1	Tissue-specific	Membrane Lipid	Colon
PRDX5	Tissue-specific	Redox	Colon
RFK	Tissue-specific	Cofactor	Colon
SGPP2	Tissue-specific	Sphingolipid	Colon
SI	Tissue-specific	Sugar	Colon
SIAE	Tissue-specific	Sugar	Colon
SULT1B1	Tissue-specific	Sulfate	Colon
UCK2	Tissue-specific	Pyrimidine	Colon
UEVLD	Tissue-specific	Other	Colon
UGP2	Tissue-specific	Carbohydrate Storage	Colon
UGT1A8	Tissue-specific	Detox	Colon
ACER3	Tissue-specific	Sphingosine	Central.Nervous.System
AHCYL1	Tissue-specific	Cofactor	Central.Nervous.System
CA10	Tissue-specific	Multipurpose	Central.Nervous.System
CA8	Tissue-specific	Multipurpose	Central.Nervous.System
CERS1	Tissue-specific	Sphingolipid	Central.Nervous.System
CHST6	Tissue-specific	Glycan Sulfate	Central.Nervous.System
CRYM	Tissue-specific	Amino Acid	Central.Nervous.System
CYP26B1	Tissue-specific	Vitamin A	Central.Nervous.System
ENO2	Tissue-specific	Glycolysis	Central.Nervous.System
ENOPH1	Tissue-specific	Other	Central.Nervous.System
GFOD1	Tissue-specific	Sugar	Central.Nervous.System
ITPKA	Tissue-specific	Inositol Phosphate	Central.Nervous.System
LARGE	Tissue-specific	Glycan	Central.Nervous.System
PHGDH	Tissue-specific	Serine	Central.Nervous.System
PI4KA	Tissue-specific	Inositol Phosphate	Central.Nervous.System
ALDH7A1	Tissue-specific	Multipurpose	Breast
CHIT1	Tissue-specific	Aminosugar	Breast
COMT	Tissue-specific	Neurotransmitter	Breast
CYBRD1	Tissue-specific	Redox	Breast
CYP4Z1	Tissue-specific	Fatty Acid	Breast
IMPDH2	Tissue-specific	Purine	Breast
MARC1	Tissue-specific	Other	Breast
PLD3	Tissue-specific	Membrane Lipid	Brain
ALAS2	Tissue-specific	Porphyrin	Bone Marrow
ALDH3B1	Tissue-specific	Multipurpose	Bone Marrow
B4GALT5	Tissue-specific	Glycan	Bone Marrow
BLVRB	Tissue-specific	Porphyrin	Bone Marrow
CLC	Tissue-specific	Membrane Lipid	Bone Marrow
GCLM	Tissue-specific	Glutathione	Bone Marrow
GLA	Tissue-specific	Glycan Degradation	Bone Marrow
GLRX5	Tissue-specific	Redox	Bone Marrow
GLT25D1	Tissue-specific	Glycan	Bone Marrow
HAGH	Tissue-specific	Glutathione	Bone Marrow
HMBS	Tissue-specific	Porphyrin	Bone Marrow
LTA4H	Tissue-specific	Hormone	Bone Marrow
MPO	Tissue-specific	Other	Bone Marrow
PIGQ	Tissue-specific	Glycan Anchor	Bone Marrow
PPOX	Tissue-specific	Porphyrin	Bone Marrow
PRDX2	Tissue-specific	Redox	Bone Marrow
TALDO1	Tissue-specific	Pentose Phosphate	Bone Marrow
TK1	Tissue-specific	Pyrimidine	Bone Marrow
TKT	Tissue-specific	Pentose Phosphate	Bone Marrow
UGCG	Tissue-specific	Sphingolipid	Bone Marrow
UROD	Tissue-specific	Porphyrin	Bone Marrow
ALDH3A2	Tissue-specific	Multipurpose	Adrenal
CYB5B	Tissue-specific	Redox	Adrenal
CYP11B1	Tissue-specific	Steroid	Adrenal
DBH	Tissue-specific	Neurotransmitter	Adrenal
FADS2	Tissue-specific	Fatty Acid	Adrenal
FDX1	Tissue-specific	Redox	Adrenal
FDXR	Tissue-specific	Redox	Adrenal
GNPTG	Tissue-specific	Aminosugar	Adrenal
GSTA4	Tissue-specific	Glutathione	Adrenal
IDI1	Tissue-specific	Mevalonate	Adrenal
MBOAT7	Tissue-specific	Membrane Lipid	Adrenal
PNMT	Tissue-specific	Neurotransmitter	Adrenal
PTS	Tissue-specific	BH4	Adrenal
SGSH	Tissue-specific	Glycan Sulfate	Adrenal
SOAT1	Tissue-specific	Steroid	Adrenal
ST8SIA5	Tissue-specific	Glycan	Adrenal
TH	Tissue-specific	Neurotransmitter	Adrenal
TM7SF2	Tissue-specific	Cholesterol	Adrenal
TXNRD1	Tissue-specific	Redox	Adrenal
ECHDC1	Tissue-specific	Fatty Acid	Adipose
PNPLA2	Tissue-specific	Fatty Acid	Adipose
RDH5	Tissue-specific	Vitamin A	Adipose
A4GALT	Ubiquitously expressed genes	Glycan
AANAT	Ubiquitously expressed genes	Hormone
AASDH	Ubiquitously expressed genes	Lysine
AASDHPPT	Ubiquitously expressed genes	Lysine
AASS	Ubiquitously expressed genes	Lysine
ABHD10	Ubiquitously expressed genes	Multipurpose
ABHD11	Ubiquitously expressed genes	Multipurpose
ABHD12	Ubiquitously expressed genes	Multipurpose
ABHD13	Ubiquitously expressed genes	Multipurpose
ABHD14A	Ubiquitously expressed genes	Multipurpose
ABHD8	Ubiquitously expressed genes	Multipurpose
ABO	Ubiquitously expressed genes	Glycan
ACAD10	Ubiquitously expressed genes	Fatty Acid
ACAD8	Ubiquitously expressed genes	Fatty Acid
ACAD9	Ubiquitously expressed genes	Fatty Acid
ACADVL	Ubiquitously expressed genes	Fatty Acid
ACBD3	Ubiquitously expressed genes	Fatty Acid
ACBD6	Ubiquitously expressed genes	Fatty Acid
ACOT11	Ubiquitously expressed genes	CoA
ACOT6	Ubiquitously expressed genes	CoA
ACOT8	Ubiquitously expressed genes	CoA
ACOXL	Ubiquitously expressed genes	Fatty Acid
ACSF3	Ubiquitously expressed genes	Fatty Acid
ACSM1	Ubiquitously expressed genes	Fatty Acid
ADAL	Ubiquitously expressed genes	Purine
ADCY1	Ubiquitously expressed genes	Signalling
ADCY2	Ubiquitously expressed genes	Signalling
ADCY8	Ubiquitously expressed genes	Signalling
ADH5	Ubiquitously expressed genes	Multipurpose
AGPAT1	Ubiquitously expressed genes	Membrane Lipid
AGPAT3	Ubiquitously expressed genes	Membrane Lipid
AGPAT5	Ubiquitously expressed genes	Membrane Lipid
AGXT2L2	Ubiquitously expressed genes	Amino Acid
AHCY	Ubiquitously expressed genes	Cofactor
AK2	Ubiquitously expressed genes	Purine
AK7	Ubiquitously expressed genes	Purine
AK8	Ubiquitously expressed genes	Signalling
AKR1A1	Ubiquitously expressed genes	Multipurpose
AKR1B1	Ubiquitously expressed genes	Multipurpose
AKR7A2	Ubiquitously expressed genes	Multipurpose
ALDH1L2	Ubiquitously expressed genes	Multipurpose
ALDH9A1	Ubiquitously expressed genes	Multipurpose
ALG10	Ubiquitously expressed genes	Glycan
ALG10B	Ubiquitously expressed genes	Glycan
ALG12	Ubiquitously expressed genes	Glycan
ALG3	Ubiquitously expressed genes	Glycan
ALG6	Ubiquitously expressed genes	Glycan
ALG9	Ubiquitously expressed genes	Glycan
AMDHD2	Ubiquitously expressed genes	Histidine
AMPD2	Ubiquitously expressed genes	Purine
AMY2B	Ubiquitously expressed genes	Sugar
APEH	Ubiquitously expressed genes	Other
APRT	Ubiquitously expressed genes	Purine
ARSA	Ubiquitously expressed genes	Multipurpose
ARSB	Ubiquitously expressed genes	Multipurpose
ARSF	Ubiquitously expressed genes	Multipurpose
ARSG	Ubiquitously expressed genes	Multipurpose
ARSJ	Ubiquitously expressed genes	Multipurpose
ARSK	Ubiquitously expressed genes	Multipurpose
ASAH1	Ubiquitously expressed genes	Sphingosine
ASNSD1	Ubiquitously expressed genes	Amino Acid
ASPG	Ubiquitously expressed genes	Amino Acid
ASS1	Ubiquitously expressed genes	Urea
ATIC	Ubiquitously expressed genes	Purine
B3GALT1	Ubiquitously expressed genes	Glycan
B3GALT4	Ubiquitously expressed genes	Glycan
B3GALT5	Ubiquitously expressed genes	Glycan
B3GALT6	Ubiquitously expressed genes	Glycan
B3GALTL	Ubiquitously expressed genes	Glycan
B3GAT3	Ubiquitously expressed genes	Glycan
B3GNT3	Ubiquitously expressed genes	Glycan
B3GNT6	Ubiquitously expressed genes	Glycan
B3GNT7	Ubiquitously expressed genes	Glycan
B3GNTL1	Ubiquitously expressed genes	Glycan
B4GALNT1	Ubiquitously expressed genes	Glycan
B4GALNT2	Ubiquitously expressed genes	Glycan
B4GALNT3	Ubiquitously expressed genes	Glycan
B4GALNT4	Ubiquitously expressed genes	Glycan
B4GALT2	Ubiquitously expressed genes	Glycan
B4GALT4	Ubiquitously expressed genes	Glycan
B4GALT6	Ubiquitously expressed genes	Glycan
B4GALT7	Ubiquitously expressed genes	Glycan
BCAT2	Ubiquitously expressed genes	BCAAs
BCKDHA	Ubiquitously expressed genes	BCAAs
BCKDHB	Ubiquitously expressed genes	BCAAs
BCMO1	Ubiquitously expressed genes	Vitamin A
BLVRA	Ubiquitously expressed genes	Porphyrin
BTD	Ubiquitously expressed genes	Cofactor
C1GALT1	Ubiquitously expressed genes	Glycan
NMRK1	Ubiquitously expressed genes	NAD
CA13	Ubiquitously expressed genes	Multipurpose
CA14	Ubiquitously expressed genes	Multipurpose
CA5B	Ubiquitously expressed genes	Multipurpose
CAD	Ubiquitously expressed genes	Pyrimidine
CCBL1	Ubiquitously expressed genes	Amino Acid
CCBL2	Ubiquitously expressed genes	Amino Acid
CCDC102B	Ubiquitously expressed genes	Amino Acid
CDADC1	Ubiquitously expressed genes	Pyrimidine
CDIPT	Ubiquitously expressed genes	Inositol Phosphate
CEPT1	Ubiquitously expressed genes	Membrane Lipid
CERS5	Ubiquitously expressed genes	Sphingolipid
CES5A	Ubiquitously expressed genes	Detox
CHAT	Ubiquitously expressed genes	Neurotransmitter
CHDH	Ubiquitously expressed genes	Neurotransmitter
CHID1	Ubiquitously expressed genes	Aminosugar
CHKB	Ubiquitously expressed genes	Membrane Lipid
CHPF	Ubiquitously expressed genes	Glycan
CHPF2	Ubiquitously expressed genes	Glycan
CHST14	Ubiquitously expressed genes	Glycan Sulfate
CHST3	Ubiquitously expressed genes	Glycan Sulfate
CHST4	Ubiquitously expressed genes	Glycan Sulfate
CHST7	Ubiquitously expressed genes	Glycan Sulfate
CHST8	Ubiquitously expressed genes	Glycan Sulfate
CHSY1	Ubiquitously expressed genes	Glycan
CMPK1	Ubiquitously expressed genes	Pyrimidine
COASY	Ubiquitously expressed genes	CoA
COMTD1	Ubiquitously expressed genes	Neurotransmitter
COQ4	Ubiquitously expressed genes	Ubiquinone
COQ7	Ubiquitously expressed genes	Ubiquinone
COX15	Ubiquitously expressed genes	Complex IV
COX16	Ubiquitously expressed genes	Complex IV
COX18	Ubiquitously expressed genes	Complex IV
COX19	Ubiquitously expressed genes	Complex IV
COX4I1	Ubiquitously expressed genes	Complex IV
COX5B	Ubiquitously expressed genes	Complex IV
COX6B1	Ubiquitously expressed genes	Complex IV
COX6C	Ubiquitously expressed genes	Complex IV
COX7A2L	Ubiquitously expressed genes	Complex IV
COX7C	Ubiquitously expressed genes	Complex IV
COX8A	Ubiquitously expressed genes	Complex IV
CPT1A	Ubiquitously expressed genes	Fatty Acid
CPT1C	Ubiquitously expressed genes	Fatty Acid
CRYZL1	Ubiquitously expressed genes	Redox
CSGALNACT2	Ubiquitously expressed genes	Glycan
CTPS2	Ubiquitously expressed genes	Pyrimidine
CYB5D2	Ubiquitously expressed genes	Redox
CYB5R3	Ubiquitously expressed genes	Redox
CYB5RL	Ubiquitously expressed genes	Redox
CYP19A1	Ubiquitously expressed genes	Steroid
CYP21A2	Ubiquitously expressed genes	Steroid
CYP2A13	Ubiquitously expressed genes	Steroid
CYP2A7	Ubiquitously expressed genes	Steroid
CYP2C19	Ubiquitously expressed genes	Steroid
CYP2W1	Ubiquitously expressed genes	Steroid
CYP4A11	Ubiquitously expressed genes	Fatty Acid
CYP4F2	Ubiquitously expressed genes	Fatty Acid
DAD1	Ubiquitously expressed genes	Glycan
DAGLA	Ubiquitously expressed genes	Membrane Lipid
DAGLB	Ubiquitously expressed genes	Membrane Lipid
DCT	Ubiquitously expressed genes	Pigment
DDAH2	Ubiquitously expressed genes	Reactive Oxygen
DDO	Ubiquitously expressed genes	Amino Acid
DDOST	Ubiquitously expressed genes	Glycan
DDT	Ubiquitously expressed genes	Pigment
DGKB	Ubiquitously expressed genes	Membrane Lipid
DGKG	Ubiquitously expressed genes	Membrane Lipid
DGKH	Ubiquitously expressed genes	Membrane Lipid
DGKQ	Ubiquitously expressed genes	Membrane Lipid
DHDDS	Ubiquitously expressed genes	Glycan
DHDH	Ubiquitously expressed genes	Detox
DHFRL1	Ubiquitously expressed genes	Folate
DHRS12	Ubiquitously expressed genes	Redox
DHRS7B	Ubiquitously expressed genes	Redox
DIO3	Ubiquitously expressed genes	Hormone
DOLK	Ubiquitously expressed genes	Glycan
DOLPP1	Ubiquitously expressed genes	Glycan
DPM1	Ubiquitously expressed genes	Glycan Anchor
DPM2	Ubiquitously expressed genes	Glycan Anchor
DPM3	Ubiquitously expressed genes	Glycan Anchor
DPYSL4	Ubiquitously expressed genes	Pyrimidine
DPYSL5	Ubiquitously expressed genes	Pyrimidine
DSEL	Ubiquitously expressed genes	Sulfate
DTYMK	Ubiquitously expressed genes	Pyrimidine
DUT	Ubiquitously expressed genes	Pyrimidine
ECH1	Ubiquitously expressed genes	Fatty Acid
ELOVL1	Ubiquitously expressed genes	Fatty Acid
ELOVL2	Ubiquitously expressed genes	Fatty Acid
ENO1	Ubiquitously expressed genes	Glycolysis
ENOX2	Ubiquitously expressed genes	Redox
ENTPD2	Ubiquitously expressed genes	Nucleotide
ENTPD4	Ubiquitously expressed genes	Nucleotide
ENTPD6	Ubiquitously expressed genes	Nucleotide
ENTPD7	Ubiquitously expressed genes	Nucleotide
EPHX4	Ubiquitously expressed genes	Multipurpose
ESD	Ubiquitously expressed genes	Other
ETFB	Ubiquitously expressed genes	Fatty Acid
EXT2	Ubiquitously expressed genes	Heparin Sulfate
EXTL1	Ubiquitously expressed genes	Heparin Sulfate
EXTL2	Ubiquitously expressed genes	Heparin Sulfate
FAAH2	Ubiquitously expressed genes	Fatty Acid
FASN	Ubiquitously expressed genes	Fatty Acid
FDPS	Ubiquitously expressed genes	Cholesterol
FDX1L	Ubiquitously expressed genes	Redox
FIG4	Ubiquitously expressed genes	Inositol Phosphate
FN3K	Ubiquitously expressed genes	Glycan
FN3KRP	Ubiquitously expressed genes	Glycan
FOXRED1	Ubiquitously expressed genes	Redox
FOXRED2	Ubiquitously expressed genes	Redox
FPGS	Ubiquitously expressed genes	Folate
FUCA2	Ubiquitously expressed genes	Glycan Degradation
FUK	Ubiquitously expressed genes	Sugar
FUT10	Ubiquitously expressed genes	Glycan
FUT11	Ubiquitously expressed genes	Glycan
FUT5	Ubiquitously expressed genes	Glycan
FUT7	Ubiquitously expressed genes	Glycan
FXN	Ubiquitously expressed genes	Other
G6PC2	Ubiquitously expressed genes	Carbohydrate Storage
G6PC3	Ubiquitously expressed genes	Carbohydrate Storage
GAA	Ubiquitously expressed genes	Sugar
GAD2	Ubiquitously expressed genes	Glutamate
GAL3ST2	Ubiquitously expressed genes	Glycan Sulfate
GAL3ST3	Ubiquitously expressed genes	Glycan Sulfate
GALC	Ubiquitously expressed genes	Sphingolipid
GALK1	Ubiquitously expressed genes	Sugar
GALK2	Ubiquitously expressed genes	Sugar
GALNS	Ubiquitously expressed genes	Glycan Degradation
GALNT1	Ubiquitously expressed genes	Glycan
GALNT10	Ubiquitously expressed genes	Glycan
GALNT13	Ubiquitously expressed genes	Glycan
GALNT5	Ubiquitously expressed genes	Glycan
GALNT8	Ubiquitously expressed genes	Glycan
GALNT9	Ubiquitously expressed genes	Glycan
GANAB	Ubiquitously expressed genes	Glycan
GANC	Ubiquitously expressed genes	Glycan
GAPDH	Ubiquitously expressed genes	Glycolysis
GART	Ubiquitously expressed genes	Purine
GBA2	Ubiquitously expressed genes	Glycan
GBGT1	Ubiquitously expressed genes	Glycan
GCAT	Ubiquitously expressed genes	Amino Acid
GCK	Ubiquitously expressed genes	Glycolysis
GCNT4	Ubiquitously expressed genes	Glycan
GCNT7	Ubiquitously expressed genes	Glycan
GDE1	Ubiquitously expressed genes	Membrane Lipid
GDPD1	Ubiquitously expressed genes	Other
GDPD2	Ubiquitously expressed genes	Other
GDPD5	Ubiquitously expressed genes	Other
GFOD2	Ubiquitously expressed genes	Sugar
GGPS1	Ubiquitously expressed genes	Steroid
GGT5	Ubiquitously expressed genes	Multipurpose
GGT7	Ubiquitously expressed genes	Multipurpose
GGTLC1	Ubiquitously expressed genes	Multipurpose
GK5	Ubiquitously expressed genes	Membrane Lipid
GLB1	Ubiquitously expressed genes	Glycan Degradation
GLOD4	Ubiquitously expressed genes	Glyoxylate
GLOD5	Ubiquitously expressed genes	Glyoxylate
GLRX3	Ubiquitously expressed genes	Redox
GLT8D1	Ubiquitously expressed genes	Glycan
GLUD2	Ubiquitously expressed genes	Glutamate
GLUL	Ubiquitously expressed genes	Glutamate
GLYATL2	Ubiquitously expressed genes	Other
GMPPA	Ubiquitously expressed genes	Sugar
GMPPB	Ubiquitously expressed genes	Sugar
GMPR2	Ubiquitously expressed genes	Purine
GNPAT	Ubiquitously expressed genes	Membrane Lipid
GNPDA1	Ubiquitously expressed genes	Aminosugar
GPHN	Ubiquitously expressed genes	Cofactor
GPI	Ubiquitously expressed genes	Glycolysis
GPX5	Ubiquitously expressed genes	Glutathione
GPX7	Ubiquitously expressed genes	Glutathione
GSR	Ubiquitously expressed genes	Glutathione
GSS	Ubiquitously expressed genes	Glutathione
GSTK1	Ubiquitously expressed genes	Glutathione
GSTM5	Ubiquitously expressed genes	Glutathione
GSTO1	Ubiquitously expressed genes	Glutathione
GTDC1	Ubiquitously expressed genes	Glycan
GUCY1B2	Ubiquitously expressed genes	Signalling
GUCY2D	Ubiquitously expressed genes	Signalling
GUCY2F	Ubiquitously expressed genes	Signalling
GUK1	Ubiquitously expressed genes	Purine
GUSB	Ubiquitously expressed genes	Glycan Degradation
GXYLT1	Ubiquitously expressed genes	Glycan
H6PD	Ubiquitously expressed genes	Sugar
HACL1	Ubiquitously expressed genes	Fatty Acid
HADHA	Ubiquitously expressed genes	Fatty Acid
HADHB	Ubiquitously expressed genes	Fatty Acid
HAGHL	Ubiquitously expressed genes	Glutathione
HEXA	Ubiquitously expressed genes	Glycan Degradation
HEXB	Ubiquitously expressed genes	Glycan Degradation
HGSNAT	Ubiquitously expressed genes	Glycan Degradation
HK1	Ubiquitously expressed genes	Glycolysis
HLCS	Ubiquitously expressed genes	Cofactor
HMGCLL1	Ubiquitously expressed genes	Multipurpose
HMOX2	Ubiquitously expressed genes	Porphyrin
HPDL	Ubiquitously expressed genes	Tyrosine
HPSE2	Ubiquitously expressed genes	Glycan Degradation
HS3ST1	Ubiquitously expressed genes	Heparin Sulfate
HS3ST2	Ubiquitously expressed genes	Heparin Sulfate
HS3ST3A1	Ubiquitously expressed genes	Heparin Sulfate
HS3ST3B1	Ubiquitously expressed genes	Heparin Sulfate
HS3ST5	Ubiquitously expressed genes	Heparin Sulfate
HS6ST3	Ubiquitously expressed genes	Heparin Sulfate
HSD11B1L	Ubiquitously expressed genes	Steroid
HSD17B1	Ubiquitously expressed genes	Steroid
HSD17B10	Ubiquitously expressed genes	Steroid
HSD17B12	Ubiquitously expressed genes	Steroid
HSD17B14	Ubiquitously expressed genes	Steroid
HSD17B4	Ubiquitously expressed genes	Steroid
HSD17B8	Ubiquitously expressed genes	Steroid
HYAL2	Ubiquitously expressed genes	Glycan Degradation
HYAL3	Ubiquitously expressed genes	Glycan Degradation
HYAL4	Ubiquitously expressed genes	Glycan Degradation
HYI	Ubiquitously expressed genes	Sugar
IDH3B	Ubiquitously expressed genes	Krebs
IDH3G	Ubiquitously expressed genes	Krebs
IDS	Ubiquitously expressed genes	Glycan Degradation
IDUA	Ubiquitously expressed genes	Glycan Degradation
ILVBL	Ubiquitously expressed genes	Amino Acid
IMPAD1	Ubiquitously expressed genes	Inositol Phosphate
IMPDH1	Ubiquitously expressed genes	Purine
INPP4A	Ubiquitously expressed genes	Inositol Phosphate
INPP5A	Ubiquitously expressed genes	Inositol Phosphate
INPP5B	Ubiquitously expressed genes	Inositol Phosphate
INPP5K	Ubiquitously expressed genes	Inositol Phosphate
INPPL1	Ubiquitously expressed genes	Inositol Phosphate
IP6K1	Ubiquitously expressed genes	Inositol Phosphate
IP6K2	Ubiquitously expressed genes	Inositol Phosphate
IPMK	Ubiquitously expressed genes	Inositol Phosphate
ISCA2	Ubiquitously expressed genes	Redox
ITPA	Ubiquitously expressed genes	Nucleotide
ITPK1	Ubiquitously expressed genes	Inositol Phosphate
L2HGDH	Ubiquitously expressed genes	Krebs
LALBA	Ubiquitously expressed genes	Sugar
LCLAT1	Ubiquitously expressed genes	Glycan
LCT	Ubiquitously expressed genes	Sugar
LIPA	Ubiquitously expressed genes	Steroid
LIPI	Ubiquitously expressed genes	Fatty Acid
LIPJ	Ubiquitously expressed genes	Fatty Acid
LIPT1	Ubiquitously expressed genes	Other
LPCAT3	Ubiquitously expressed genes	Membrane Lipid
LPIN3	Ubiquitously expressed genes	Membrane Lipid
LPPR2	Ubiquitously expressed genes	Fatty Acid
LPPR3	Ubiquitously expressed genes	Membrane Lipid
LPPR5	Ubiquitously expressed genes	Membrane Lipid
LRAT	Ubiquitously expressed genes	Vitamin A
LSS	Ubiquitously expressed genes	Cholesterol
LYG1	Ubiquitously expressed genes	Glycan Degradation
LYPLA1	Ubiquitously expressed genes	Membrane Lipid
LYPLA2	Ubiquitously expressed genes	Membrane Lipid
MAN1A2	Ubiquitously expressed genes	Glycan Degradation
MAN1B1	Ubiquitously expressed genes	Glycan Degradation
MAN2A2	Ubiquitously expressed genes	Glycan Degradation
MAN2B2	Ubiquitously expressed genes	Glycan Degradation
MAN2C1	Ubiquitously expressed genes	Glycan Degradation
MANBAL	Ubiquitously expressed genes	Glycan Degradation
MANEA	Ubiquitously expressed genes	Glycan Degradation
MAT2B	Ubiquitously expressed genes	Methionine
MCAT	Ubiquitously expressed genes	Fatty Acid
MCCC1	Ubiquitously expressed genes	BCAAs
MCCC2	Ubiquitously expressed genes	BCAAs
MDH2	Ubiquitously expressed genes	Krebs
ME3	Ubiquitously expressed genes	Krebs
MGAT1	Ubiquitously expressed genes	Glycan
MGAT2	Ubiquitously expressed genes	Glycan
MGAT3	Ubiquitously expressed genes	Glycan
MGAT5	Ubiquitously expressed genes	Glycan
MGST3	Ubiquitously expressed genes	Glutathione
MICAL2	Ubiquitously expressed genes	Redox
MMAB	Ubiquitously expressed genes	B12
MMADHC	Ubiquitously expressed genes	B12
MOCS1	Ubiquitously expressed genes	Cofactor
MOCS3	Ubiquitously expressed genes	Cofactor
MOGAT2	Ubiquitously expressed genes	Membrane Lipid
MOGAT3	Ubiquitously expressed genes	Membrane Lipid
MPI	Ubiquitously expressed genes	Sugar
MPST	Ubiquitously expressed genes	Sulfate
MTAP	Ubiquitously expressed genes	Polyamine
MTHFR	Ubiquitously expressed genes	Folate
MTHFS	Ubiquitously expressed genes	Folate
MTHFSD	Ubiquitously expressed genes	Folate
MTR	Ubiquitously expressed genes	Methionine
MTRR	Ubiquitously expressed genes	B12
MVD	Ubiquitously expressed genes	Mevalonate
MVK	Ubiquitously expressed genes	Mevalonate
NAA20	Ubiquitously expressed genes	Multipurpose
NAA40	Ubiquitously expressed genes	Multipurpose
NAA60	Ubiquitously expressed genes	Multipurpose
NAALADL1	Ubiquitously expressed genes	Neurotransmitter
NAALADL2	Ubiquitously expressed genes	Neurotransmitter
NADK	Ubiquitously expressed genes	NAD
NADSYN1	Ubiquitously expressed genes	NAD
NAGA	Ubiquitously expressed genes	Glycan
NAGK	Ubiquitously expressed genes	Aminosugar
NAGLU	Ubiquitously expressed genes	Glycan Degradation
NAMPT	Ubiquitously expressed genes	NAD
NAT10	Ubiquitously expressed genes	Multipurpose
NAT14	Ubiquitously expressed genes	Multipurpose
NAT6	Ubiquitously expressed genes	Multipurpose
NAT9	Ubiquitously expressed genes	Multipurpose
NDST1	Ubiquitously expressed genes	Heparin Sulfate
NDST2	Ubiquitously expressed genes	Heparin Sulfate
NDST3	Ubiquitously expressed genes	Heparin Sulfate
NDST4	Ubiquitously expressed genes	Heparin Sulfate
NDUFA1	Ubiquitously expressed genes	Complex I
NDUFA10	Ubiquitously expressed genes	Complex I
NDUFA11	Ubiquitously expressed genes	Complex I
NDUFA12	Ubiquitously expressed genes	Complex I
NDUFA13	Ubiquitously expressed genes	Complex I
NDUFA2	Ubiquitously expressed genes	Complex I
NDUFA3	Ubiquitously expressed genes	Complex I
NDUFA4	Ubiquitously expressed genes	Complex I
NDUFA5	Ubiquitously expressed genes	Complex I
NDUFA7	Ubiquitously expressed genes	Complex I
NDUFA9	Ubiquitously expressed genes	Complex I
NDUFAB1	Ubiquitously expressed genes	Complex I
NDUFAF1	Ubiquitously expressed genes	Complex I
NDUFB1	Ubiquitously expressed genes	Complex I
NDUFB11	Ubiquitously expressed genes	Complex I
NDUFB2	Ubiquitously expressed genes	Complex I
NDUFB3	Ubiquitously expressed genes	Complex I
NDUFB4	Ubiquitously expressed genes	Complex I
NDUFB5	Ubiquitously expressed genes	Complex I
NDUFB6	Ubiquitously expressed genes	Complex I
NDUFB8	Ubiquitously expressed genes	Complex I
NDUFB9	Ubiquitously expressed genes	Complex I
NDUFC1	Ubiquitously expressed genes	Complex I
NDUFC2	Ubiquitously expressed genes	Complex I
NDUFS2	Ubiquitously expressed genes	Complex I
NDUFS3	Ubiquitously expressed genes	Complex I
NDUFS4	Ubiquitously expressed genes	Complex I
NDUFS5	Ubiquitously expressed genes	Complex I
NDUFS6	Ubiquitously expressed genes	Complex I
NDUFS8	Ubiquitously expressed genes	Complex I
NDUFV1	Ubiquitously expressed genes	Complex I
NEU2	Ubiquitously expressed genes	Glycan Degradation
NEU3	Ubiquitously expressed genes	Glycan Degradation
NEU4	Ubiquitously expressed genes	Glycan Degradation
NFS1	Ubiquitously expressed genes	Cysteine
NIT1	Ubiquitously expressed genes	Other
NME1	Ubiquitously expressed genes	Nucleotide
NME3	Ubiquitously expressed genes	Nucleotide
NME4	Ubiquitously expressed genes	Nucleotide
NME6	Ubiquitously expressed genes	Nucleotide
NMNAT1	Ubiquitously expressed genes	NAD
NMNAT3	Ubiquitously expressed genes	NAD
NMRAL1	Ubiquitously expressed genes	Redox
NOS1	Ubiquitously expressed genes	Reactive Oxygen
NOS2	Ubiquitously expressed genes	Reactive Oxygen
NOS3	Ubiquitously expressed genes	Reactive Oxygen
NOX3	Ubiquitously expressed genes	NAD
NOX5	Ubiquitously expressed genes	NAD
NPR2	Ubiquitously expressed genes	Signalling
NT5C	Ubiquitously expressed genes	Nucleotide
NT5C1A	Ubiquitously expressed genes	Nucleotide
NT5C2	Ubiquitously expressed genes	Nucleotide
NT5C3L	Ubiquitously expressed genes	Nucleotide
NT5DC1	Ubiquitously expressed genes	Nucleotide
NT5DC3	Ubiquitously expressed genes	Nucleotide
NT5DC4	Ubiquitously expressed genes	Nucleotide
NT5M	Ubiquitously expressed genes	Nucleotide
NUDT13	Ubiquitously expressed genes	Nucleotide
NUDT14	Ubiquitously expressed genes	Nucleotide
NUDT16	Ubiquitously expressed genes	Nucleotide
NUDT16L1	Ubiquitously expressed genes	Nucleotide
NUDT17	Ubiquitously expressed genes	Nucleotide
NUDT18	Ubiquitously expressed genes	Nucleotide
NUDT2	Ubiquitously expressed genes	Nucleotide
NUDT22	Ubiquitously expressed genes	Nucleotide
NUDT3	Ubiquitously expressed genes	Nucleotide
NUDT5	Ubiquitously expressed genes	Nucleotide
NUDT6	Ubiquitously expressed genes	Nucleotide
NUDT9	Ubiquitously expressed genes	Nucleotide
OAS3	Ubiquitously expressed genes	Signalling
OASL	Ubiquitously expressed genes	Signalling
OAT	Ubiquitously expressed genes	Glutamate
OGDH	Ubiquitously expressed genes	Krebs
OGFOD2	Ubiquitously expressed genes	Redox
OLAH	Ubiquitously expressed genes	Fatty Acid
OXA1L	Ubiquitously expressed genes	Redox
PAICS	Ubiquitously expressed genes	Purine
PANK2	Ubiquitously expressed genes	CoA
PANK3	Ubiquitously expressed genes	CoA
PANK4	Ubiquitously expressed genes	CoA
PAPSS1	Ubiquitously expressed genes	Sulfate
PCYOX1L	Ubiquitously expressed genes	Cysteine
PCYT1A	Ubiquitously expressed genes	Membrane Lipid
PCYT1B	Ubiquitously expressed genes	Membrane Lipid
PDE10A	Ubiquitously expressed genes	Signalling
PDE11A	Ubiquitously expressed genes	Signalling
PDE12	Ubiquitously expressed genes	Signalling
PDE1B	Ubiquitously expressed genes	Signalling
PDE1C	Ubiquitously expressed genes	Signalling
PDE4A	Ubiquitously expressed genes	Signalling
PDE4C	Ubiquitously expressed genes	Signalling
PDE4D	Ubiquitously expressed genes	Signalling
PDE5A	Ubiquitously expressed genes	Signalling
PDE6A	Ubiquitously expressed genes	Signalling
PDE6B	Ubiquitously expressed genes	Signalling
PDE6D	Ubiquitously expressed genes	Signalling
PDE6G	Ubiquitously expressed genes	Signalling
PDE6H	Ubiquitously expressed genes	Signalling
PDE7B	Ubiquitously expressed genes	Signalling
PDHB	Ubiquitously expressed genes	Glycolysis
PFAS	Ubiquitously expressed genes	Purine
PFKFB4	Ubiquitously expressed genes	Glycolysis
PFKL	Ubiquitously expressed genes	Glycolysis
PGAM5	Ubiquitously expressed genes	Glycolysis
PGAP1	Ubiquitously expressed genes	Inositol Phosphate
PGD	Ubiquitously expressed genes	Pentose Phosphate
PGK1	Ubiquitously expressed genes	Glycolysis
PGLS	Ubiquitously expressed genes	Pentose Phosphate
PGS1	Ubiquitously expressed genes	Membrane Lipid
PI4K2A	Ubiquitously expressed genes	Inositol Phosphate
PI4KB	Ubiquitously expressed genes	Inositol Phosphate
PIGB	Ubiquitously expressed genes	Glycan Anchor
PIGC	Ubiquitously expressed genes	Glycan Anchor
PIGG	Ubiquitously expressed genes	Glycan Anchor
PIGH	Ubiquitously expressed genes	Glycan Anchor
PIGK	Ubiquitously expressed genes	Glycan
PIGL	Ubiquitously expressed genes	Glycan Anchor
PIGM	Ubiquitously expressed genes	Glycan Anchor
PIGN	Ubiquitously expressed genes	Glycan Anchor
PIGO	Ubiquitously expressed genes	Glycan Anchor
PIGP	Ubiquitously expressed genes	Glycan Anchor
PIGS	Ubiquitously expressed genes	Glycan
PIGT	Ubiquitously expressed genes	Glycan
PIGX	Ubiquitously expressed genes	Glycan Anchor
PIGY	Ubiquitously expressed genes	Glycan Anchor
PIK3C3	Ubiquitously expressed genes	Inositol Phosphate
PIK3CG	Ubiquitously expressed genes	Inositol Phosphate
PIK3R2	Ubiquitously expressed genes	Inositol Phosphate
PIK3R4	Ubiquitously expressed genes	Inositol Phosphate
PIK3R6	Ubiquitously expressed genes	Inositol Phosphate
PIKFYVE	Ubiquitously expressed genes	Inositol Phosphate
PIP4K2B	Ubiquitously expressed genes	Inositol Phosphate
PIP5K1A	Ubiquitously expressed genes	Inositol Phosphate
PIP5K1C	Ubiquitously expressed genes	Inositol Phosphate
PISD	Ubiquitously expressed genes	Membrane Lipid
PKM2	Ubiquitously expressed genes	Glycolysis
PLA2G10	Ubiquitously expressed genes	Membrane Lipid
PLA2G15	Ubiquitously expressed genes	Membrane Lipid
PLA2G2D	Ubiquitously expressed genes	Membrane Lipid
PLA2G2E	Ubiquitously expressed genes	Membrane Lipid
PLA2G2F	Ubiquitously expressed genes	Membrane Lipid
PLA2G3	Ubiquitously expressed genes	Membrane Lipid
PLA2G6	Ubiquitously expressed genes	Membrane Lipid
PLB1	Ubiquitously expressed genes	Membrane Lipid
PLCB1	Ubiquitously expressed genes	Membrane Lipid
PLCB3	Ubiquitously expressed genes	Membrane Lipid
PLCD1	Ubiquitously expressed genes	Membrane Lipid
PLCD3	Ubiquitously expressed genes	Membrane Lipid
PLCG1	Ubiquitously expressed genes	Membrane Lipid
PLCH1	Ubiquitously expressed genes	Membrane Lipid
PLCH2	Ubiquitously expressed genes	Membrane Lipid
PLCXD2	Ubiquitously expressed genes	Membrane Lipid
PLD2	Ubiquitously expressed genes	Membrane Lipid
PLD4	Ubiquitously expressed genes	Membrane Lipid
PMVK	Ubiquitously expressed genes	Mevalonate
PNPLA1	Ubiquitously expressed genes	Fatty Acid
PNPLA5	Ubiquitously expressed genes	Fatty Acid
PNPLA7	Ubiquitously expressed genes	Fatty Acid
PNPLA8	Ubiquitously expressed genes	Fatty Acid
POFUT1	Ubiquitously expressed genes	Glycan
POFUT2	Ubiquitously expressed genes	Glycan
POMGNT1	Ubiquitously expressed genes	Glycan
POMT2	Ubiquitously expressed genes	Glycan
PPA2	Ubiquitously expressed genes	Other
PPAT	Ubiquitously expressed genes	Purine
PPCS	Ubiquitously expressed genes	CoA
PPIP5K1	Ubiquitously expressed genes	Other
PRDX1	Ubiquitously expressed genes	Redox
PRDX3	Ubiquitously expressed genes	Redox
PRDX6	Ubiquitously expressed genes	Redox
PRPSAP2	Ubiquitously expressed genes	Purine
PSPH	Ubiquitously expressed genes	Serine
PTDSS1	Ubiquitously expressed genes	Membrane Lipid
PTDSS2	Ubiquitously expressed genes	Membrane Lipid
PTEN	Ubiquitously expressed genes	Inositol Phosphate
PTGES	Ubiquitously expressed genes	Hormone
PTGES2	Ubiquitously expressed genes	Hormone
PTGES3	Ubiquitously expressed genes	Hormone
PTGIS	Ubiquitously expressed genes	Hormone
PYCR2	Ubiquitously expressed genes	Proline
PYCRL	Ubiquitously expressed genes	Proline
RDH14	Ubiquitously expressed genes	Vitamin A
RDH8	Ubiquitously expressed genes	Vitamin A
RPE65	Ubiquitously expressed genes	Vitamin A
RRM1	Ubiquitously expressed genes	Nucleotide
SARDH	Ubiquitously expressed genes	Glycine
SAT1	Ubiquitously expressed genes	Polyamine
SDHD	Ubiquitously expressed genes	Complex II
SDR39U1	Ubiquitously expressed genes	Fatty Acid
SDR9C7	Ubiquitously expressed genes	Fatty Acid
SMOX	Ubiquitously expressed genes	Polyamine
SMPD1	Ubiquitously expressed genes	Sphingolipid
SMPDL3B	Ubiquitously expressed genes	Sphingolipid
SOAT2	Ubiquitously expressed genes	Steroid
SOD1	Ubiquitously expressed genes	Detox
SPHK2	Ubiquitously expressed genes	Sphingolipid
SPR	Ubiquitously expressed genes	BH4
SPTLC1	Ubiquitously expressed genes	Sphingolipid
SPTLC2	Ubiquitously expressed genes	Sphingolipid
SPTLC3	Ubiquitously expressed genes	Sphingolipid
SRM	Ubiquitously expressed genes	Polyamine
SRR	Ubiquitously expressed genes	Neurotransmitter
ST3GAL2	Ubiquitously expressed genes	Glycan
ST6GALNAC4	Ubiquitously expressed genes	Glycan
ST6GALNAC6	Ubiquitously expressed genes	Glycan
ST8SIA1	Ubiquitously expressed genes	Glycan
ST8SIA2	Ubiquitously expressed genes	Glycan
ST8SIA3	Ubiquitously expressed genes	Glycan
ST8SIA4	Ubiquitously expressed genes	Glycan
STS	Ubiquitously expressed genes	Sulfate
SULT1C4	Ubiquitously expressed genes	Sulfate
SUOX	Ubiquitously expressed genes	Cysteine
SYNJ2	Ubiquitously expressed genes	Inositol Phosphate
THEM4	Ubiquitously expressed genes	Other
THEM5	Ubiquitously expressed genes	Other
THNSL2	Ubiquitously expressed genes	Amino Acid
THTPA	Ubiquitously expressed genes	Cofactor
TK2	Ubiquitously expressed genes	Pyrimidine
TPI1	Ubiquitously expressed genes	Glycolysis
TSTA3	Ubiquitously expressed genes	Sugar
TXNRD2	Ubiquitously expressed genes	Redox
TYR	Ubiquitously expressed genes	Pigment
UAP1L1	Ubiquitously expressed genes	Aminosugar
UCK1	Ubiquitously expressed genes	Pyrimidine
UCKL1	Ubiquitously expressed genes	Pyrimidine
UGGT1	Ubiquitously expressed genes	Sphingolipid
UGGT2	Ubiquitously expressed genes	Sphingolipid
UGT1A6	Ubiquitously expressed genes	Detox
UMPS	Ubiquitously expressed genes	Pyrimidine
UQCR11	Ubiquitously expressed genes	Complex III
UQCRC2	Ubiquitously expressed genes	Complex III
UQCRQ	Ubiquitously expressed genes	Complex III
UROC1	Ubiquitously expressed genes	Histidine
VKORC1	Ubiquitously expressed genes	Cofactor
WWOX	Ubiquitously expressed genes	Other
XYLB	Ubiquitously expressed genes	Xyulose
XYLT1	Ubiquitously expressed genes	Glycan
ZADH2	Ubiquitously expressed genes	Multipurpose
