# Supplementary material for: Large-Scale Differential Gene Expression Transcriptomic Analysis Identifies a Metabolic Signature Shared by All Cancer Cells
Source: Biomolecules. 2020 Apr 30;10(5):701. doi: 10.3390/biom10050701 (PMC7277211; doi:10.3390/biom10050701)
Supplement: Supplementary file 1 [file biomolecules-10-00701-s001.zip › Table S3.xlsx]

## Sheet: Summary
Tissue-enriched genes			Tissue-specific genes
Tissues	Number of genes		Tissues	Number of genes
Liver	333		Liver	80
Kidney	182		Testes	39
Colon	175		Colon	32
Embryo	144		Muscle	31
Oocyte	139		Embryo	26
Muscle	129		Bone Marrow	21
Testes	108		Oocyte	21
Adrenal	96		Adrenal	19
Central Nervous System	93		Kidney	16
Bone Marrow	91		Central Nervous System	15
Lung	69		Fetal Lung	13
Upper Aerodigestive Tract	66		Thyroid	10
Esophagus	66		Pancreas	9
Prostate	64		Salivary Gland	8
Heart	63		Breast	7
Pancreas	62		Heart	7
Thyroid	62		Stomach	7
Fetal.Lung	54		Haematopoietic And Lymphoid Tissue	6
Adipose	53		Prostate	6
Salivary.Gland	53		Skin	6
Skin	49		Synovial	5
Brain	47		Female Reproductive System	3
Breast	47		Adipose	3
Haematopoietic And Lymphoid Tissue	45		Tonsil	3
Synovial	40		Vascular	3
Stomach	37		Lung	1
Female Reproductive System	25		Brain	1
Bladder	23		Esophagus	1
Vascular	23
Tonsil	21

## Sheet: Tissue-Enriched Genes
Liver	Kidney	Colon	Embryo	Oocyte	Muscle	Testes	Adrenal	Central Nervous System	Bone Marrow	Lung	Upper Aerodigestive Tract	Esophagus	Prostate	Heart	Pancreas	Thyroid	Fetal Lung	Adipose	Salivary Gland	Skin	Brain	Breast	Haematopoietic And Lymphoid Tissue	Synovial	Stomach	Female Reproductive System	Vascular	Bladder	Tonsil
AKR1C1	ALDH1L1	DGAT1	ELOVL5	PLA2G16	ME1	PLA2G16	MGST1	ALDOC	ACSL1	AOC3	ME1	ME1	ELOVL5	FMO2	AADAC	ST3GAL5	AGPAT2	MGST1	ALDH1L1	ME1	ALDOC	MGST1	CYBASC3	AKR1C1	ENPP2	AOC3	AOC3	AOC3	ENPP2
AADAC	AOX1	RETSAT	ENPP2	FADS3	GBE1	PIP5K1B	ME1	ASPA	LPL	FMO2	AADAC	AOC3	PPAP2A	PDE2A	AOX1	CYBASC3	PIP5K1B	AKR1C2	FMO2	HSDL2	ASPA	AKR1C2	PTGS2	GFPT2	CYP3A5	ENPP2	GALNTL2	INMT	ALOX5
ALDH1L1	FAH	HADH	PLA2G16	PLA2G4C	HSDL2	CYP17A1	AADAC	ENPP2	PFKFB3	LPL	PLA2G2A	FMO2	PLA2G2A	LPL	CTH	POR	PNP	AKR1C1	PC	ACSL1	ENPP2	ELOVL5	ALOX5	AOC3	LYZ	PGM5	FADS3	PGM5	ENTPD1
AOX1	ACSL1	PCK1	FADS3	NCEH1	ACSL1	GSTA1	ALDH1L1	GALNTL2	PYGL	AGPAT2	DHCR24	MGLL	EPHX2	ALDOC	PIP5K1B	UST	DHRS13	GFPT2	ALAD	DGAT2	GALNTL2	FMO2	LYZ	FAH	ASNS	ENTPD1	PLA2G2A	PLA2G4A	PTGDS
FAH	ASPA	PLA2G2A	PLA2G4C	ALAS1	LPL	CYP11A1	AOC3	NAT8L	ALAD	PIP5K1B	HK2	PGM5	GSTT1	FADS3	ALG14	PLCB4	MGAM	PNPLA2	PIP5K1B	MSMO1	NAT8L	LPL	CYB5R4	RETSAT	B3GAT1	PTGDS	NPR1	DHRS2	LYZ
GBE1	ABHD14B	EPHX2	HMGCR	DHCR7	GPD1	GSTA3	AOX1	PLA2G16	MINPP1	PAPSS2	AKR1B10	HMGCR	PGM5	MGLL	CYP3A5	GLT8D2	GATM	RDH5	PLCB4	DHCR24	PLA2G16	PLA2G16	DCK	LPL	GALNT6	GLT8D2	INMT	PLCB4	DCK
HSDL2	PCK1	MINPP1	ALAS1	EBP	HADH	PTGDS	DGAT1	SCD	PIP5K1B	LPPR4	UPP1	MSMO1	IDH1	INMT	PAPSS2	HSD17B6	GLCE	ECHDC1	LYZ	PTGS1	SCD	ABHD14B	PNP	PFKFB3	GALNT7	HSD17B6	PGM5	PTGS2	TYMS
ACSL1	ACO1	PIP5K1B	DHCR7	HSD3B2	PFKFB1	CMAS	ELOVL5	ACYP2	ALOX5	LYZ	HPSE	DHCR24	MSMO1	PGM5	PHYH	PPAP2B	DLAT	ME1	DGKZ	ARG1	ACYP2	DGAT2	ADCY7	GALNTL2	FUT8	MSRB3	PTGS2	ALOX5	ALOX5AP
PYGL	ACSM5	ACSF2	EBP	MOCOS	GSTT1	CYB5R4	FAH	FADS1	ENTPD1	CHST2	SDR16C5	HPGD	AUH	PLA2G4C	GSTA1	AGPAT9	PDE8A	AADAC	MANBA	ACSBG1	FADS1	GPD1	ALOX5AP	PLA2G16	FUT9	PPAP2B	ENTPD1	ENTPD1	CYBB
ASPA	EPHX2	ALG14	GNS	PCCB	ACYP2	TYMS	FMO2	PLA2G4C	CDA	PNP	G6PD	CYP4B1	DHCR24	PLCXD3	LYZ	CECR1	PIGZ	ALDH1L1	FOLH1	ELOVL7	PLA2G4C	GYG2	AOAH	GPD1	AKR1B10	ITPKB	GLT8D2	LPPR4	LBR
ABHD14B	ACSF2	CYCS	HSD3B2	GSTA1	PLA2G4C	GLT1D1	GBE1	SCD5	BLVRB	DHRS13	MBOAT2	PTGS1	PTGS2	PHYH	ASNS	DPEP2	B3GALNT1	AOC3	OGDHL	ALDH3B2	SCD5	LIPE	BST1	GYG2	AKR7A3	GXYLT2	HSD17B6	PTGDS	MICAL1
DGAT2	GALM	CYP3A5	IDH1	CYP11A1	CYCS	GMPR	HSDL2	ST3GAL5	GLRX5	MGAM	CBR3	CDA	PTGDS	AS3MT	ELOVL7	INPP5D	PIGW	AOX1	GALNT6	CYP4F22	ST3GAL5	DHRS2	CECR1	PCK1	ADH1C	MAOB	MSRB3	GLT8D2	PLCB2
GPD1	PCCA	GALM	MOCOS	ST3GAL4	PHYH	LPGAT1	PDE2A	PLCXD3	HMBS	GATM	GSTP1	CMAS	HSD17B6	BCO2	GATM	MAN2B1	HS2ST1	DGAT1	GALNT7	SMPDL3A	LPPR4	GLT8D2	CHST11	PLA2G2A	EDEM3	PGM2L1	GXYLT2	ACSL5	FUCA1
HADH	PHYH	HMGCR	NSDHL	AGPAT9	BCO2	ACSL6	RETSAT	PON2	PPOX	GXYLT2	SULT2B1	PNP	GMPR	PTGDS	NNMT	MFNG	DSE	ELOVL5	CHI3L2	PANK1	PTGDS	AK5	CYBB	UST	LIPH	PDE8B	MAOB	HPGD	TYMP
PCK1	AMDHD1	NCEH1	PCCB	TYMS	HIBADH	ADSS	EPHX2	LPPR4	LYZ	CH25H	ETNK2	ABHD5	ELOVL7	MSRB3	GALNT7	PIK3CD	GUCY1A3	FAH	FUT8	ELOVL4	CHST2	CHI3L1	DPEP2	GLT8D2	HDC	BCHE	ALDH1B1	CYP4B1	ALDH16A1
ACO1	AUH	PAPSS2	AGPAT9	BPGM	COQ2	NUDT1	ACSS3	PTGDS	ALDH3B1	GLCE	CERS4	INPP1	FOLH1	AGPAT9	ENPP5	PLCG2	RPE	FMO2	CHST1	CA6	AGXT2L1	GPAM	HK3	CYP4B1	SULT1C2	SULF1	NOX4	PTGS1	HEXDC
ACSM5	CYP17A1	PCCA	FAR2	GLT1D1	MSRB3	ASNS	CTH	CHST2	B4GALT5	DLAT	PTGR1	SQRDL	PDE4B	GMPR	CBS	LPGAT1	ACOX3	GBE1	ENPP4	CYB5R1	CA11	NNMT	HMOX1	ADCY7	ADH1B	DPYSL3	ADH1B	HSD17B6	PIK3C2B
ACACB	GSTA1	PHYH	TYMS	RPIA	AGPAT9	ASRGL1	EPHX1	DGKZ	GCLM	PDE8A	DUOX2	AKR1B10	GALNT7	WBSCR17	UGT2A3	LPCAT2	ACSS2	HSDL2	HSD11B2	ELOVL3	PRODH	GALNT6	INPP5D	ALOX5AP	CYP2C9	ENPP1	GALNTL4	MSRB3	RRM2
PC	HIBADH	PLCB4	AMPD3	AK5	PLCL2	ENPP5	GSTT1	PIP4K2A	GLA	PIGZ	B3GNT8	OAS1	ENPP5	GALNTL1	GFPT1	PIK3CB	ARSD	PDE2A	GNPNAT1	IMPA2	PLD3	ALDH3B2	MAN2B1	CYBB	PIK3C2G	PPA1	SOD3	PPAP2B	ALDH3A1
PFKFB1	NQO2	ACSL5	BPGM	ACE2	GMPR	MAN2A1	ALDH3A2	AGXT2L1	GLT25D1	B3GALNT1	RRM2	UPP1	CKB	GUCY1B3	PLCE1	ELOVL7	CHST15	RETSAT	ALDH18A1	ALOX15B	AK5	HK2	MFNG	GLT25D2	PPAPDC1B	SULF2	NDUFA4L2	HSD11B1	DGKA
EPHX2	RBKS	HPGD	GLT1D1	GCNT3	GATM	INPP1	CYB5B	CA11	HAGH	PIGW	PPAP2C	IPPK	PLA2G7	CYP2J2	ACSM3	OGDHL	CYP2U1	ACSL1	NANS	DEGS2	ACOT7	COMT	NPL	DPYSL2	XYLT2	ENPP3	CHSY3	SULF1	EPHX3
ACSS3	SAT2	CDA	AK5	IMPA1	ACHE	ACE2	FDX1	PRODH	LTA4H	BCHE	BBOX1	SRXN1	ABP1	PAM	AKR7A3	GXYLT2	FLAD1	LPL	UAP1	HAL	ACSBG1	CYBRD1	PIK3CD	ADH1C	A4GNT	PAM	EXT1	ALDH1A3
CTH	HPGD	LYZ	CNDP1	ACOT13	SMPDL3A	GGH	FDXR	AK5	PIGQ	HS2ST1	CBR1	BCHE	CYP51A1	GOT1	PTER	ENPP5	GYLTL1B	PFKFB3	CTPS	SDR16C5	AGPAT4	IMPDH2	SOD2	UGDH	CA9	ALDH1A1	PLD5	DUOX2
EPHX1	AGPAT9	AGPAT9	FUT8	MGAT4B	DLAT	ACOT13	GNPTG	ACOT7	PRDX2	DSE	CDS1	HPSE	CANT1	PFKM	GNPNAT1	CHI3L2	MOGS	PYGL	AACS	HS3ST6	ASNS	ALDH7A1	PDE4B	UAP1	CHIA	NT5E
MINPP1	PNP	CA1	AGPS	ABHD3	CYP2J2	UAP1	GSTA4	ACSBG1	TALDO1	GUCY1A3	CES2	DEGS2	NAAA	B3GALT2	ALDH18A1	CHST1	PLA2G4F	ALDOC	CA6	TYRP1	ASRGL1	CHIT1	MGAT4A	MBOAT1	CYB561	GPX8
FADS1	MGAM	CMAS	ACE2	ADA	CMBL	MTHFD2	SGSH	AGPAT4	TK1	RPE	CYP2S1	MBOAT2	NANS	ACSS1	NT5C3	PLA2G7	RDH13	ASPA	NT5DC2	FBP2	B3GAT1	CYP4Z1	PLA2G7	NOX4	DGKD
PON2	NPL	CYB5R4	DERA	B3GALNT1	PANK1	ADAD1	SOAT1	ASNS	TKT	ACOX3	DHRS9	CBR3	PDE8B	ADCY4	PNLIPRP2	CA4	SPHK1	ENPP2	GNE	AADACL2	B3GNT1	2001-03-01	ADA	ADH1B	FUT1
ACSF2	FECH	DCK	GCNT3	PDE8B	SUCLG2	ADO	TM7SF2	ASRGL1	UGCG	ACSS2	ELOVL6	GSTP1	ARG2	ADCY6	MTHFD2	PDE8B	UPRT	GALNTL2	PON3	ALOX12B	CNDP1	PDE4B	GCH1	HSD3B7	LIPF
CYP3A5	PLCG2	FAR2	GFPT1	PIGW	ACOT13	ALDH1A2	FADS2	B3GAT1	UROD	ARSD	FUT3	SULT2B1	AMD1	MDH1	CRYZ	ENPP1	BDH2	NAT8L	ST3GAL6	HSD3B1	CNP	GALNT7	UPP1	BCAT1	DUOX2
GALM	SEPX1	FUT4	GGH	ADPGK	ETFDH	GYG1	IDI1	B3GNT1	ALAS2	CHST15	GALE	PTGR1	ODC1	PYGB	PRPS2	CA6	DPYS	PLA2G16	FAHD2A	PNLIPRP3	CYP46A1	GXYLT2	ADPGK	CYP4X1	GALE
HMGCR	PRODH	PLCL2	GLCE	LPCAT1	LDHD	HPRT1	MBOAT7	CNDP1	CLC	CYP2U1	GALNT12	DUOX2	PHOSPHO2	PLA2G5	PGM3	EDEM1	ECHS1	SCD	CTBS	COX7A1	ELOVL7	MAOB	LPCAT1	SGMS1	GALNT12
PAPSS2	ASRGL1	PNP	IMPA1	ARG2	FH	LDHC	PTS	CNP	MPO	FLAD1	GALNT3	RRM2	PPAPDC2	ACAT1	ACADL	ST3GAL1	ACADL	ABHD14B	CYP39A1	CBR3	ENPP6	GALNTL1	CYP1B1	CDO1	GALNT3
PCCA	ELOVL7	PPIP5K2	PLCE1	CRYZ	HCCS	NUDT11	TH	CYP46A1	CHST2	GYLTL1B	GDPD3	CBR1	PGM3	NDUFS1	ALDOB	DIO1	ALDH1B1	DGAT2	PPAPDC1B	SULT2B1	FA2H	ENPP5	CYBA	CYP27C1	NQO1
PHYH	ENPP6	TYMS	ADA	CYP24A1	IDH3A	ODC1	TXNRD1	ELOVL7	DGKZ	MOGS	GGT6	CDS1	ACADL	NNT	CYP4V2	SULT1C2	CYP7A1	GPD1	ALG5	CERS4	FOLH1	FMO1	HPSE	HAS1	ST6GALNAC1
ALAS1	FOLH1	ACOT7	ACOT4	FTCD	NDUFB7	PRPS2	CYP11B1	ENPP6	PIP4K2A	PLA2G4F	NQO1	CES2	SC5DL	NPR3	CEL	GPX3	FMO4	GYG2	ENTPD3	BBOX1	GATM	PIK3R1	PDE3B	HPGDS	ALDH3A1
DHCR7	GATM	ELOVL7	GCH1	GLYATL1	PLCL1	DDHD1	DBH	FA2H	AGPAT9	RDH13	ST6GALNAC1	FUT3	NUDT4	ACO2	DPEP1	NME5	SC5DL	LIPE	DHRS7	GGT6	GLT25D2	TAT	PIK3R5	KDSR	CYP2C18
EBP	OGDHL	UGT8	B3GALNT1	UPB1	GYG1	PIK3R3	PNMT	FOLH1	CA1	SPHK1	CKMT2	GALE	KL	AK1	DPYD	ST6GALNAC3	HAS2	HADH	ABHD1	CKMT2	ITPKB	CHI3L2	TBXAS1	LTC4S	FUT2
IDH1	UGT8	GALNT7	MTHFD2	UXS1	OGFOD1	PLD6	ST8SIA5	GATM	CMAS	UPRT	ADH7	GALNT12	CTBS	COQ10A	MAN1A1	IVD	ADAD2	PCK1	CHKA	ALDH3A1	MANEAL	CYP4F22	CERK	NT5E
MOCOS	ENPP5	CKB	UPP1	CPS1	RRM2B	ADAD2	INMT	GLT25D2	CYB5R4	BDH2	ALDH3A1	GDPD3	GNMT	COQ9	ADH1B	SDSL	COX4I2	FADS3	CHPT1	AMPD1	NMNAT2	AKR1C3	OAS2	CBR3
PCCB	FMO1	NAPEPLD	ACOT9	SCLY	ADCY9	KDM1A	PGM5	ITPKB	DCK	DPYS	ALOX12	GGT6	CYP39A1	COX7B	GLS2	TPMT	CA6	MGLL	DPAGT1	CA3	OGDHL	NAT1	IDO1	NDUFA4L2
MSMO1	OXCT1	TST	ALG13	SHMT2	PDE7A	CPT1B	PLA2G4A	MANEAL	FAR2	ECHS1	AMPD1	NQO1	PLA1A	CPT1B	CTBS	GALNTL4	NT5DC2	AGPAT2	GAL3ST4	CERS3	PDXP	ENPP1	EDEM1
AS3MT	NAPEPLD	AKR1C3	CDS2	AACS	CYB5R1	NME5	ALAD	NMNAT2	FUT4	ACADL	CA3	ST6GALNAC1	RDH11	CYC1	GNMT	PFKFB2	CYB5R1	ACO1	GNPTAB	CKM	QDPR	DSE	KYNU
BCO2	DDC	AGPS	CYB5D1	ABHD12B	ADCK3	GSTM3	MINPP1	OGDHL	PLCL2	ALDH1B1	CERS3	CKMT2	SRD5A2	CYP11B2	ARSE	FAAH	ADCK3	ACSM5	LPO	COX6A2	SULT4A1	MME	ST3GAL1
AMDHD1	EHHADH	SQRDL	CYP20A1	ADAD1	PLCD4	PDE1A	PIP5K1B	PDXP	PNP	CYP7A1	CKM	ADH7	GLB1L3	GOT2	GPT2	GLB1L2	PLCD4	ACACB	MCEE	DUOX1	UGT8	DPYD	TYMP
GSTA1	HSD11B2	MGAT4A	EXTL3	ADO	SUCLA2	CHST13	ACYP2	QDPR	PPIP5K2	FMO4	COX6A2	ALDH3A1	PPAPDC1B	GYS1	IMPA2	IP6K3	SUCLA2	PC	PRPSAP1	ENO3	WBSCR17	ALDH1A3	DGKA
HIBADH	UGT2A3	DDC	GPD2	AGK	GOT1	HSD17B3	FADS1	SULT4A1	TYMS	SC5DL	CYP2C18	ALOX12	ALDH1A3	IDH2	BCAT1	LIPG	KDM1A	PFKFB1	PYCR1	EPHX3	ACHE	PCYOX1
RBKS	MAOA	EHHADH	GUCY1A2	ALDH1A2	PFKM	ADC	PLA2G4C	UGT8	AMPD3	HAS2	DGKA	AMPD1	GCNT2	MLYCD	SGPP1	CSGALNACT1	AADAT	PPAP2A	PPAP2C	NDUFA4L2	DPYSL2	PPAP2C
SAT2	ACE2	HSD11B2	INPP5F	ALOX15	ACAT1	COX8C	SCD5	WBSCR17	BPGM	ADAD2	DHRS1	CA3	DHRS7	MSRB2	PPAPDC1B	B3GNT9	GPX8	PLA2G2A	GALE	RDH12
DAK	GGH	UGT2A3	LNPEP	ALOXE3	NDUFS1	ENOX1	ST3GAL5	CHI3L1	GLT1D1	COX4I2	DIO2	CERS3	ALOX15B	NDUFB10	ALG5	INPP5J	PTGR1	NPR1	GALNT3	SRD5A1
FMO3	ABP1	MAOA	MGST2	AMD1	NNT	GLB1L	PLCXD3	PDE4B	ABHD5	CA6	DUOX1	CKM	CYP4X1	PDHA1	ENTPD3	MGAT4C	B3GNT8	EPHX1	GGT6
POR	ACAA2	NAT1	MTHFD1L	AOC2	ACO2	GLRX2	PON2	PSAT1	DHRS13	NT5DC2	ENO3	COX6A2	SGMS1	PPAPDC3	PLA2G12A	CROT	RRM2	GPAM	ST6GALNAC1
DHCR24	ACSM3	SMPDL3A	NUDT15	B3GNT2	AK1	PIGV	ACSF2	DPYSL2	MGAM	CYB5R1	EPHX3	CYP2C18	FAAH	TECRL	AGA	D2HGDH	NQO1	ECHDC3	FUT6
ACSL5	AKR7A3	AKR1B10	PDE3A	B3GNT4	COQ10A	TKTL1	ALG14	OXCT1	ADCY7	ADCK3	FUT6	DGKA	GLB1L2	UQCRC1	ALG2	DCTD	ADH7	ADH1B	FUT2
HPGD	AMACR	AHCYL2	PIK3C2A	B4GALT1	COQ9	FAAH	CYCS	GDA	ALOX5AP	PLCD4	ITPKC	DHRS1	ACACA	HYAL1	GALNT2	DGKI	CYB5R2
HSD17B6	ASL	B3GNT5	PRPS1	CHST10	COX7B	ABHD1	CYP3A5	MAN2A1	AOAH	SUCLA2	NAPRT1	DIO2	ACSL3	GCNT2	MAT2A	ST6GAL2
HSD11B1	CMBL	BPNT1	SGPL1	CRLS1	CPT1B	CHKA	GALM	CH25H	BST1	KDM1A	NDUFA4L2	DUOX1	CYP4F8	GPD1L	PLA2G1B	IYD
GLT1D1	DHRS11	CA2	SYNJ1	ELOVL4	CYC1	LIAS	HMGCR	INPP1	CECR1	AADAT	PGM2	ENO3	DEGS1	COX7A1	PNLIP	TPO
SEPX1	GBA3	CERS6	THNSL1	ETFA	CYP11B2	CRAT	NCEH1	ACER3	CHST11	ADH1B	PYGM	EPHX3	GLO1	CKMT2	PNLIPRP1	SOD3
ARG1	GLS	ETNK1	ACLY	FDFT1	GOT2	XYLT2	PAPSS2	AHCYL1	CYBB	SULT1E1	RDH12	FUT6	NEU1	CKM	PRDX4	DUOX2
CPOX	PANK1	FPGT	GCNT1	FHIT	GYS1	ST6GALNAC2	PCCA	CA10	DPEP2	CYP1A1	SRD5A1	ITPKC	GPD1L	COX6A2	SRD5A3	CDS1
GCLC	PTER	GMDS	HSDL1	GAD1	IDH2	ST6GALNAC5	PHYH	CA8	HK3	CHST9	CYB5R2	NAPRT1	GSTO2	ENO3	GALNT12	DIO2
LPGAT1	SUCLG2	HKDC1	PIK3CA	GNPDA2	MLYCD	NT5E	ALAS1	CRYM	HMOX1	GPX8	PGAM2	NDUFA4L2	CSGALNACT1	NDUFA4L2	GALNT3	DUOX1
LPIN2	ACOT4	HSD17B11	SMPD3	GSTCD	MSRB2	GPX8	DHCR7	CYP26B1	INPP5D	PTGR1	HMGCS1	PGM2	PTGR1	PGAM2
AGXT2L1	ARG2	ME2	DGKE	GYG1	NDUFB10	PCYT2	EBP	GFOD1	MAN2B1	B3GNT8	PMM1	PYGM	GALNT3
CNDP1	CRYZ	PDSS1	SDR42E1	HAS3	PDHA1	GSTO2	GNS	LARGE	MFNG	RRM2	FUT2	RDH12
FOLH1	CYP24A1	PLD1	IPPK	HDC	PPAPDC3	G6PD	HSD3B2	PHGDH	NPL	NQO1	DHRS7C	SRD5A1
GATM	FTCD	PRDX5	PDE8B	HPRT1	TECRL	ABHD4	IDH1	PI4KA	PIK3CD	ADH7
OGDHL	GLYATL1	RFK	PIGW	INPP5E	UQCRC1	ACE	MOCOS	ENOPH1	SOD2	ALDH3A1
QDPR	MSRA	SIAE	ADPGK	KDM1B	ECHDC3	GOT1L1	NSDHL	CERS1	GMPR	CYB5R2
GPAM	PLCL1	UEVLD	LPCAT1	LDHAL6A	AGMAT	GPX4	PCCB	CHST6	FECH
NNMT	UPB1	FAR1	ARG2	LDHC	ACADM	LYZL4	MSMO1	ENO2	PLCG2
MAOB	UXS1	GALNT4	CRYZ	MGAT5B	CLYBL	MDH1B	CYBASC3	ITPKA	SEPX1
PIK3R1	BDH2	GSTM4	CYP24A1	NAA35	SDHC	MMEL1	AS3MT	CKB	ARG1
TAT	DPYS	SGPP2	FTCD	NAALAD2	ACADSB	PAOX	BCO2	NAPEPLD	CPOX
GDA	ECHS1	UCK2	GLYATL1	NME7	ACADS	PDXK	AMDHD1	FUT8	GCLC
MAN2A1	ACAT1	UGP2	MSRA	NUDT11	ADHFE1	POMT1	AUH	PGM2L1	LPGAT1
NAPEPLD	NDUFS1	HSD17B2	PLCL1	NUDT21	AGL	TXNRD3	CYP17A1	GUCY1B3	LPIN2
ABHD6	NNT	CA7	UPB1	ODC1	ALDH5A1	ALG8	GSTA1	ABHD6	RPIA
CBS	NPR3	CES3	UXS1	OGFOD1	GPT2	COX7A2	HIBADH	CBS	MANBA
TST	MME	CHST5	CPS1	PDE6C	PLA2G12A	CYP2R1	NQO2	CHST1	ACSL6
EHHADH	MAN1C1	CYP4F12	CTPS	PHOSPHO2	FBP2	INPP4B	RBKS	ENPP4	ADSS
UGT2A3	CA12	GUCY2C	SCLY	PIGA	PCYOX1	NUDT10	SAT2	FUT9	NUDT1
MAOA	ACY1	NOX1	SHMT2	PIGU	GPD1L	PFKP	DAK	DPYSL3	LPCAT2
NAT1	ALDH4A1	SI	AACS	PPAPDC1A	ECI2	PNPLA6	FMO3	GUCY1A3	PIK3CB
HSD17B2	ALDH6A1	SULT1B1	ABHD12B	PPAPDC2	PGM1	SQLE	POR	CYP1B1	LBR
DERA	ALDH8A1	UGT1A8	ADAD1	PRPS2	LIAS	ACSBG2	CYP11A1	PFKM	MICAL1
GGH	CYB5A	ACE2	ADO	RRM2B	ADSSL1	ADCY10	ST3GAL4	MAN1C1	PLCB2
CYP2J2	DIO1	DERA	AGK	SEPHS1	AK3	AKR1E2	COQ2	ABAT	CAT
ACAA2	ECHDC3	GCNT3	ALDH1A2	SGMS2	NDUFA6	COX6B2	UST	ALDH1A1	MBOAT2
AKR7A3	FBP1	GFPT1	ALOX15	ADAD2	COX7A1	COX7B2	GSTA3	ST6GALNAC2	B3GNT8
AMACR	GK	GGH	ALOXE3	COX4I2	CRAT	DPEP3	DHCR24	ST6GALNAC5	RRM2
ASL	GLDC	GLCE	AMD1	CUBN	IP6K3	GALNTL5	PSAT1	BBOX1
CMBL	HYAL1	IMPA1	AOC2	GLRX	ADSL	GAPDHS	TST	CBR1
GBA3	PCK2	PLCE1	B3GNT2	NME5	ALDOA	GK2	HS2ST1
PANK1	QPRT	OAS1	B3GNT4	FAHD2A	COQ3	ISYNA1	QPRT
SUCLG2	NUDT4	DLAT	B4GALT1	GLS2	COQ5	LDHAL6B	SULT2A1
ACOT13	AGMAT	PDE8A	CHST10	GPLD1	COX10	LYZL6
ACOX1	SULT1C2	PIGZ	CRLS1	MUT	COX11	NT5C1B
ADH1C	GPX3	PLA2G7	ELOVL4	NUDT7	COX5A	PDHA2
BDH1	ACY3	CYP2J2	ETFA	PDE9A	DLD	PGK2
CYP51A1	CNDP2	ABP1	FDFT1	ACYP1	ECI1	PHOSPHO1
ETFDH	DDAH1	ACAA2	FHIT	B4GALT3	GAMT	PLCZ1
GNPNAT1	GALNT11	ACSM3	GAD1	CHST12	IDI2	PRPS1L1
LDHD	HS6ST2	AKR7A3	GNPDA2	COQ10B	ISCA1	SMPD2
MGAT4B	LDHB	AMACR	GSTCD	CYP7B1	LPIN1	TKTL2
NAT2	NAT8B	ASL	GYG1	DGUOK	MECR	ETNK2
NUDT12	SUCLG1	CMBL	HAS3	EDEM2	NAA50	CYB5R2
SULT1A2	TREH	DHRS11	HDC	IAH1	NDUFA8	PGAM2
UGDH	UGT3A1	GBA3	HPRT1	LYPLAL1	NDUFS7
UGT2B17	UPP2	GLS	INPP5E	NAGPA	NDUFV3
XDH	GAL3ST1	PANK1	KDM1B	OXSM	NUDT19
ACOT4	CYP27B1	PTER	LDHAL6A	PIGF	PCBD2
GCH1	GALNT14	SUCLG2	LDHC	PIP4K2C	PDHX
CRYZ	MIOX	ACOT13	MGAT5B	PPCDC	PNPLA4
FTCD	RENBP	ACOX1	NAA35	TPK1	PTGR2
GLYATL1	HPD	ADH1C	NAALAD2	ACAT2	SDHB
UPB1	NAT8	BDH1	NME7	ACN9	ST3GAL3
CPS1	ACAD11	CYP51A1	NUDT11	COQ6	UQCR10
CTPS	ACADM	ETFDH	NUDT21	LPCAT4	UQCRB
SCLY	ACMSD	GNPNAT1	ODC1	RDH10	UROS
SHMT2	ADI1	LDHD	OGFOD1	TPH2	CKMT2
BCHE	AGXT2	MGAT4B	PDE6C	GLB1L3	AMPD1
ENPP1	ALDOB	NAT2	PHOSPHO2	ELOVL3	CA3
BDH2	BHMT	NUDT12	PIGA	ADC	CKM
DPYS	BHMT2	SULT1A2	PIGU	COX8C	COX6A2
ECHS1	BPHL	UGDH	PPAPDC1A	ENOX1	ENO3
ACADL	CLYBL	UGT2B17	PPAPDC2	GLB1L	PYGM
ALDH1B1	CRYL1	XDH	PRPS2	GLRX2	PGAM2
CYP7A1	CYP4V2	ABHD3	RRM2B	PIGV	DHRS7C
FMO4	CYP8B1	ALDH18A1	SEPHS1	TKTL1
SC5DL	DAO	NT5C3	SGMS2	GALNTL4
EDEM1	DCXR	PNLIPRP2	PGM3	PFKFB2
KYNU	DHTKD1	CANT1	ADCY9	DEGS2
ST3GAL1	DMGDH	NAAA	PDE7A	RRM2
ACAT1	ENOSF1	NANS	DDHD1	CDS1
NDUFS1	FAHD1	UAP1	PIK3R3	ELOVL6
NNT	GLYAT	FH	PLD6	CKMT2
ACY1	HAO2	HCCS	PECR	SRD5A1
ALDH4A1	HIBCH	IDH3A	LIPG	PMM1
ALDH6A1	KHK	NDUFB7	RRM2
ALDH8A1	KMO	EDEM3	CDS1
CYB5A	MOCS2	LIPH	CYP2S1
DIO1	MOSC2	MBOAT1	ELOVL6
ECHDC3	PIPOX	CA4	CKMT2
FBP1	PNPLA3	FUCA1
GK	PNPO	CYBA
GLDC	PRODH2	CA12
HYAL1	SDHC	ACY1
PCK2	SHMT1	PCK2
QPRT	CUBN	A1CF
AGMAT	GLRX	ENTPD5
HPD	NME5	FMO5
NAT8	CEL	GNE
ACAD11	DPEP1	GPX2
ACADM	KL	HMGCS2
ACMSD	NOX4	SEPHS2
ADI1	GSTM3	SULT1A1
AGXT2	PDE1A	MAN1A1
ALDOB	ST6GALNAC3	PDE9A
BHMT	CAT	ARSE
BHMT2	ALDH1A1	RRM2
BPHL	ENTPD5	PPAP2C
CLYBL	SEPHS2	CDS1
CRYL1	PECR	CES2
CYP4V2	ACAA1	CYP2S1
CYP8B1	ACADSB	DHRS9
DAO	ACOX2	ELOVL6
DCXR	ENPP7	FUT3
DHTKD1	HGD	GALE
DMGDH	PAH	GALNT12
ENOSF1	ST6GAL1	GALNT3
FAHD1	ARSE	GDPD3
GLYAT	SGPP1	GGT6
HAO2	PCYOX1	NQO1
HIBCH	ECI2	ST6GALNAC1
KHK	ETNK2
KMO	PTGR1
MOCS2	BBOX1
MOSC2	CBR1
PIPOX	CES2
PNPLA3	GGT6
PNPO	FUT6
PRODH2
SDHC
SHMT1
SULT2A1
CAT
DPYD
ABAT
ALDH1A1
A1CF
ENTPD5
FMO5
GNE
GPX2
HMGCS2
SEPHS2
SULT1A1
PECR
ACAA1
ACADSB
ACOX2
ENPP7
HGD
PAH
ST6GAL1
MAN1A1
PON3
ST3GAL6
CHST13
IVD
ACBD4
ADH1A
ADK
ALDH2
AMT
CBR4
CP
CPT2
CSAD
CYP2E1
DBT
DHODH
DHRS3
ECHDC2
GALT
GCDH
GLUD1
GRHPR
GSTZ1
HMGCL
LCAT
MMACHC
MTHFD1
MTHFD2L
NIT2
PCBD1
PDSS2
SCP2
SDS
TGDS
ABHD2
ACBD5
CERS2
DECR1
DECR2
HNMT
MICAL3
PEMT
PHYHD1
PI4K2B
SCCPDH
ACOT12
ADH4
ADH6
AGXT
AKR1C4
AKR1D1
BAAT
CA5A
CYP1A2
CYP26A1
CYP27A1
CYP2A6
CYP2B6
CYP2C8
CYP3A4
CYP3A43
CYP3A7
CYP4F11
G6PC
GLYCTK
GPT
GYS2
HAAO
HAO1
IDO2
LGSN
LIPC
MAT1A
MOGAT1
MTTP
NAGS
OTC
PKLR
PLA2G12B
PON1
RDH16
TDO2
UGT2B4
AADAT
ADH1B
SULT1E1
FAHD2A
GLS2
GPLD1
MUT
NUDT7
CTBS
GNMT
CYP39A1
PLA1A
RDH11
SRD5A2
ACADS
ADHFE1
AGL
ALDH5A1
CYP2C9
PIK3C2G
HSD3B7
HSD17B3
SDSL
TPMT
C9orf103
CYP1A1
ARSE
GPT2
HAL
ECI2
PGM1
CDO1
PCYT2
LIPG
ETNK2
PTGR1
BBOX1
CES2
ELOVL6
CYP2C18
DHRS1
SRD5A1
HMGCS1

## Sheet: Tissue-Specific Genes
Liver	Testes	Colon	Muscle	Embryo	Bone Marrow	Oocyte	Adrenal	Kidney	Central Nervous System	Fetal Lung	Thyroid	Pancreas	Salivary Gland	Breast	Heart	Stomach	Prostate	Skin	Haematopoietic And Lymphoid Tissue	Synovial	Tonsil	Vascular	Brain	Esophagus	Lung
ACBD4	ABHD4	AHCYL2	ADSSL1	ACOT9	BLVRB	ACYP1	ALDH3A2	ACY3	ACER3	RPE	B3GNT9	AGA	CHPT1	COMT	B3GALT2	A4GNT	ACACA	HS3ST6	PDE3B	CYP27C1	ALDH16A1	CHSY3	PLD3	SRXN1	CHST9
ADH1A	ACE	B3GNT5	AK3	ALG13	GLRX5	B4GALT3	CYB5B	CNDP2	AHCYL1	ACOX3	INPP5J	ALG2	DPAGT1	CYBRD1	ACSS1	CA9	ACSL3	TYRP1	PIK3R5	HAS1	HEXDC	EXT1
ADK	GOT1L1	BPNT1	NDUFA6	CDS2	HMBS	CHST12	FDX1	DDAH1	CA10	ACSS2	MGAT4C	GALNT2	GAL3ST4	IMPDH2	ADCY4	CHIA	CYP4F8	AADACL2	TBXAS1	HPGDS	PIK3C2B	PLD5
ALDH2	GPX4	CA2	ADSL	CYB5D1	PPOX	COQ10B	FDXR	GALNT11	CA8	ARSD	CROT	MAT2A	GNPTAB	ALDH7A1	ADCY6	CYB561	DEGS1	ALOX12B	CERK	KDSR
AMT	LYZL4	CERS6	ALDOA	CYP20A1	ALDH3B1	CYP7B1	GNPTG	HS6ST2	CRYM	CHST15	D2HGDH	PLA2G1B	LPO	CHIT1	MDH1	DGKD	GLO1	HSD3B1	OAS2	LTC4S
CBR4	MDH1B	ETNK1	COQ3	EXTL3	B4GALT5	DGUOK	GSTA4	LDHB	CYP26B1	CYP2U1	DCTD	PNLIP	MCEE	CYP4Z1	PYGB	FUT1	NEU1	PNLIPRP3	IDO1
CP	MMEL1	FPGT	COQ5	GPD2	GCLM	EDEM2	SGSH	NAT8B	GFOD1	FLAD1	DGKI	PNLIPRP1	PRPSAP1	MAR10	PLA2G5	LIPF
CPT2	PAOX	GMDS	COX10	GUCY1A2	GLA	IAH1	SOAT1	SUCLG1	LARGE	GYLTL1B	ST6GAL2	PRDX4	PYCR1
CSAD	PDXK	HKDC1	COX11	INPP5F	GLT25D1	LYPLAL1	TM7SF2	TREH	PHGDH	MOGS	IYD	SRD5A3
CYP2E1	POMT1	HSD17B11	COX5A	LNPEP	HAGH	NAGPA	FADS2	UGT3A1	PI4KA	PLA2G4F	TPO
DBT	TXNRD3	ME2	DLD	MGST2	LTA4H	OXSM	IDI1	UPP2	ENOPH1	RDH13
DHODH	ALG8	PDSS1	ECI1	MTHFD1L	PIGQ	PIGF	MBOAT7	GAL3ST1	CERS1	SPHK1
DHRS3	COX7A2	PLD1	GAMT	NUDT15	PRDX2	PIP4K2C	PTS	CYP27B1	CHST6	UPRT
ECHDC2	CYP2R1	PRDX5	IDI2	PDE3A	TALDO1	PPCDC	TH	GALNT14	ENO2
GALT	INPP4B	RFK	ISCA1	PIK3C2A	TK1	TPK1	TXNRD1	MIOX	ITPKA
GCDH	NUDT10	SIAE	LPIN1	PRPS1	TKT	ACAT2	CYP11B1	RENBP
GLUD1	PFKP	UEVLD	MECR	SGPL1	UGCG	ACN9	DBH
GRHPR	PNPLA6	FAR1	NAA50	SYNJ1	UROD	COQ6	PNMT
GSTZ1	SQLE	GALNT4	NDUFA8	THNSL1	ALAS2	LPCAT4	ST8SIA5
HMGCL	ACSBG2	GSTM4	NDUFS7	ACLY	CLC	RDH10
LCAT	ADCY10	SGPP2	NDUFV3	GCNT1	MPO	TPH2
MMACHC	AKR1E2	UCK2	NUDT19	HSDL1
MTHFD1	COX6B2	UGP2	PCBD2	PIK3CA
MTHFD2L	COX7B2	CA7	PDHX	SMPD3
NIT2	DPEP3	CES3	PNPLA4	DGKE
PCBD1	GALNTL5	CHST5	PTGR2	SDR42E1
PDSS2	GAPDHS	CYP4F12	SDHB
SCP2	GK2	GUCY2C	ST3GAL3
SDS	ISYNA1	NOX1	UQCR10
TGDS	LDHAL6B	SI	UQCRB
ABHD2	LYZL6	SULT1B1	UROS
ACBD5	NT5C1B	UGT1A8
CERS2	PDHA2
DECR1	PGK2
DECR2	PHOSPHO1
HNMT	PLCZ1
MICAL3	PRPS1L1
PEMT	SMPD2
PHYHD1	TKTL2
PI4K2B
SCCPDH
ACOT12
ADH4
ADH6
AGXT
AKR1C4
AKR1D1
BAAT
CA5A
CYP1A2
CYP26A1
CYP27A1
CYP2A6
CYP2B6
CYP2C8
CYP3A4
CYP3A43
CYP3A7
CYP4F11
G6PC
GLYCTK
GPT
GYS2
HAAO
HAO1
IDO2
LGSN
LIPC
MAT1A
MOGAT1
MTTP
NAGS
OTC
PKLR
PLA2G12B
PON1
RDH16
TDO2
UGT2B4
C9orf103
