# Supplementary material for: Large-Scale Differential Gene Expression Transcriptomic Analysis Identifies a Metabolic Signature Shared by All Cancer Cells
Source: Biomolecules. 2020 Apr 30;10(5):701. doi: 10.3390/biom10050701 (PMC7277211; doi:10.3390/biom10050701)
Supplement: Supplementary file 1 [file biomolecules-10-00701-s001.zip › Table S4.xlsx]

## Sheet: Summary
Tissue	Pathway	Not expressed in tissue	Expressed in the Tissue	pValues	pVal_FDR
Adreanal	Steroid.biosynthesis	10	6	0.000373237	0.0149295
Adreanal	Steroid	43	14	1.91861e-05	0.00153489
Bone Marrow	Porphyrin	4	9	6.36e-09	5.09e-07
Bone Marrow	Pentose.Phosphate	6	4	0.00195899	0.0783595
Breast	Drug.metabolism.cytochrome.P450	27	5	0.000804293	0.0643434
Kidney	Glycine,serine,threonine.metabolism	2	4	0.00157193	0.0419183
Kidney	Tyrosine	3	5	0.000566884	0.0419183
Kidney	Amino_Acid	27	11	0.00157068	0.0419183
Liver	Tyrosine	1	7	7.44452e-05	0.00297781
Liver	Bile	1	6	0.000331182	0.00529892
Liver	Bile.Acid	1	5	0.00144828	0.0128736
Liver	Glycine,serine,threonine.metabolism	1	5	0.00144828	0.0128736
Liver	Urea	2	7	0.000277174	0.00529892
Liver	Tryptophan	2	6	0.00110139	0.0128736
Liver	Folate	10	10	0.00225661	0.0180529
Liver	Drug.metabolism.cytochrome.P450	11	21	2.34634e-08	1.87707e-06
Liver	Amino_Acid	20	18	0.000115896	0.00309056
Liver	Fatty_Acid	69	34	0.00114231	0.0128736
Msucle	Complex_III	3	5	0.000163457	0.00435884
Msucle	Complex_II	4	7	6.10414e-06	0.000244166
Msucle	Creatine	4	4	0.00233708	0.0267095
Msucle	Ubiquinone	7	6	0.000307488	0.00614976
Msucle	Citrate.cycle	16	8	0.000451085	0.00721736
Msucle	Glycolysis	33	11	0.00069555	0.009274
Msucle	Complex_I	53	21	4.9311e-07	3.94488e-05
Msucle	Fatty_Acid	86	17	0.00456485	0.0456485
Stomach	Glycan	173	15	0.000649798	0.0519839

## Sheet: Adipose
Pathway	Total in pathway	Adipose	pValues	pVal_FDR
Biosynthesis.of.unsaturated.fatty.acids	3	3	0.00112552	0.0900413
Carbohydrate.Storage	10	3	0.0130111	0.346962
Fatty_Acid	93	10	0.00875906	0.346962
Retinol.metabolism	13	3	0.0232847	0.465694
Detox	15	3	0.0319674	0.511479
Ether.lipid.metabolism	7	2	0.0460458	0.613944
Citrate.cycle	21	3	0.0664498	0.727722
Multipurpose	68	6	0.0727722	0.727722
Glycolysis	40	4	0.0940488	0.835989

## Sheet: Adrinal
Pathway	Total in pathway	Adreanal	pValues	pVal_FDR
Steroid	43	14	1.91861e-05	0.00153489
Steroid.biosynthesis	10	6	0.000373237	0.0149295
Glutathione_metabolism	21	6	0.00726396	0.145279
Steroid.hormone.biosynthesis	8	4	0.00598605	0.145279
Propanoate	2	2	0.023374	0.373984
Biosynthesis.of.unsaturated.fatty.acids	4	2	0.053481	0.71308
Detox	15	3	0.108955	0.792401
Mevalonate	6	2	0.0914728	0.792401
Neurotransmitter	12	3	0.07024	0.792401
Sulfate	24	4	0.106938	0.792401
Tyrosine	6	2	0.0914728	0.792401

## Sheet: Bone Marrow
Pathway	Total in pathway	Bone Marrow	pValues	pVal_FDR
Porphyrin	4	9	6.36e-09	5.09e-07
Pentose.Phosphate	6	4	0.00195899	0.0783595
Aminosugar	17	4	0.0328091	0.75884
Redox	48	7	0.0438383	0.75884
Inositol.Phosphate	60	8	0.0486447	0.75884
Other	52	7	0.0599569	0.75884
Other.types.of.O-glycan.biosynthesis	6	2	0.0767301	0.75884
Pyrimidine	24	4	0.0807531	0.75884
Detox	15	3	0.0865117	0.75884
Other.glycan.degradation	7	2	0.094855	0.75884

## Sheet: Brain
Pathway	Total in pathway	Brain	pValues	pVal_FDR
Biosynthesis.of.unsaturated.fatty.acids	4	2	0.0111487	0.891894
Amino_Acid	34	4	0.0227745	0.910978

## Sheet: Breast
Pathway	Total in pathway	Breast	pValues	pVal_FDR
Drug.metabolism.cytochrome.P450	27	5	0.000804293	0.0643434
Mucin.type.O-Glycan.biosynthesis	15	3	0.00747202	0.298881
Carbohydrate.Storage	11	2	0.0336593	0.89758

## Sheet: Colon
Pathway	Total in pathway	Colon	pValues	pVal_FDR
Aminosugar	15	6	0.0183436	0.733744
Ether.lipid.metabolism	5	4	0.00995835	0.733744
Nitrogen.metabolism	8	4	0.0301799	0.804798
Drug.metabolism.cytochrome.P450	25	7	0.0455667	0.911334

## Sheet: Embryo
Pathway	Total in pathway	Embryo	pValues	pVal_FDR
Purine	72	16	0.00465839	0.294685
Steroid.biosynthesis	11	5	0.0101258	0.294685
Biosynthesis.of.unsaturated.fatty.acids	3	3	0.0110507	0.294685
Histidine.metabolism	4	3	0.0180705	0.36141
MTOR	16	5	0.032474	0.519584
Hormone	19	5	0.0543849	0.725132
Membrane.Lipid	84	13	0.0851176	0.972772

## Sheet: Esophagus
Pathway	Total in pathway	Esophagus	pValues	pVal_FDR
Arachidonic_acid_metabolism	22	5	0.00616217	0.348942
Nicotinate.and.nicotinamide.metabolism	15	4	0.00872354	0.348942
Hormone	20	4	0.0199862	0.532965
Creatine	6	2	0.0452004	0.815553
Drug.metabolism.cytochrome.P450	28	4	0.050972	0.815553

## Sheet: Female Reproductive System
Pathway	Total in pathway	Female	pValues	pVal_FDR
Ether.lipid.metabolism	7	2	0.00735397	0.363922
Glycan.Sulfate	8	2	0.00909804	0.363922

[truncated: 16 more sheets: Haematopoietic And Lymphoid Tis, Kidney, Liver, Lung, Central Nervous System, Oocyte, Pancrease, Prostate, Salivary Gland, Skin, Muscle, Stomach, Testes, Thyroid, Tonsil, Upper Aerodigestive Tract]
