# Supplementary material for: Large-Scale Differential Gene Expression Transcriptomic Analysis Identifies a Metabolic Signature Shared by All Cancer Cells
Source: Biomolecules. 2020 Apr 30;10(5):701. doi: 10.3390/biom10050701 (PMC7277211; doi:10.3390/biom10050701)
Supplement: Supplementary file 1 [file biomolecules-10-00701-s001.zip › Table S5.xlsx]

## Sheet: new.medians
Genes	Class	Cancer	NC	Normal	NC-C	NC-N	Distance ratio ((NC-C)-(NC-N))	Type
MANEAL	Downregulated	6.17809	5.66189	8.00631	0.516202	2.34442	-1.82822	Cancer-specific
GMPR	Downregulated	6.94548	6.5057	5.41528	0.439774	1.09043	-0.650655	Cancer-specific
ALG8	Downregulated	8.59097	9.11831	10.0523	0.527342	0.933966	-0.406624	Cancer-specific
NUDT15	Downregulated	8.27121	8.9024	9.78908	0.631193	0.886674	-0.255482	Cancer-specific
TK1	Downregulated	6.39759	7.71339	9.3111	1.3158	1.59771	-0.281919	Cancer-specific
ODC1	Downregulated	10.0156	10.8274	11.7328	0.811725	0.905455	-0.09373	Cancer-specific
GSTA4	Upregulated	9.73848	9.66936	8.46204	0.0691218	1.20732	-1.1382	Cancer-specific
ACN9	Upregulated	6.02215	6.42056	7.995	0.398415	1.57444	-1.17603	Cancer-specific
MTHFD1	Upregulated	9.30344	9.73334	10.8098	0.429897	1.07643	-0.646529	Cancer-specific
RRM1	Upregulated	8.54998	9.16016	10.5053	0.610178	1.34514	-0.734965	Cancer-specific
PLA2G4C	Upregulated	6.98022	6.44864	5.4271	0.531571	1.02154	-0.489973	Cancer-specific
NMRK1	Upregulated	9.11235	8.59409	7.6969	0.51826	0.897194	-0.378935	Cancer-specific
PIGX	Upregulated	6.76771	7.58155	8.77215	0.813845	1.1906	-0.376754	Cancer-specific
PPAT	Upregulated	6.59456	7.45158	8.4938	0.857025	1.04222	-0.18519	Cancer-specific
PIK3R1	Downregulated	9.34445	7.46616	7.4647	1.87829	0.00145833	1.87683	Proliferation-based
PYGM	Downregulated	7.19982	6.0036	6.0046	1.19622	0.00100067	1.19522	Proliferation-based
PRDX4	Downregulated	9.95779	11.4932	11.4856	1.53539	0.00757717	1.52781	Proliferation-based
ALDH1L1	Downregulated	7.26074	5.54286	5.52744	1.71789	0.0154189	1.70247	Proliferation-based
FMO2	Downregulated	7.79226	5.40454	5.36433	2.38772	0.040208	2.34751	Proliferation-based
ADH1B	Downregulated	8.58066	4.50518	4.41347	4.07548	0.0917083	3.98377	Proliferation-based
ACOX2	Downregulated	7.67891	5.84868	5.78805	1.83023	0.0606326	1.7696	Proliferation-based
MINPP1	Downregulated	6.52677	8.53991	8.61655	2.01315	0.0766394	1.93651	Proliferation-based
ALOX5AP	Downregulated	7.78648	6.01194	5.90055	1.77454	0.111388	1.66315	Proliferation-based
GPX3	Downregulated	10.8433	6.50657	6.22368	4.33668	0.282892	4.05379	Proliferation-based
ACACB	Downregulated	8.21295	6.37433	6.24076	1.83861	0.133575	1.70504	Proliferation-based
NUDT5	Downregulated	8.59091	10.1719	10.2939	1.58098	0.121961	1.45902	Proliferation-based
GPD1	Downregulated	7.01323	5.75666	5.65278	1.25657	0.103875	1.15269	Proliferation-based
ASPA	Downregulated	5.9301	4.29999	4.43594	1.63011	0.135947	1.49416	Proliferation-based
MAOB	Downregulated	10.0977	7.00002	6.73447	3.09765	0.265545	2.83211	Proliferation-based
GLUL	Downregulated	11.1861	9.65592	9.5035	1.53016	0.15242	1.37774	Proliferation-based
BCO2	Downregulated	6.2397	5.29357	5.3917	0.946134	0.098134	0.848	Proliferation-based
AMT	Downregulated	8.60636	6.8954	6.71599	1.71096	0.179413	1.53155	Proliferation-based
ACSS1	Downregulated	8.44628	6.50569	6.70926	1.94059	0.203573	1.73702	Proliferation-based
TXNRD1	Downregulated	9.1769	11.0032	10.7906	1.82631	0.212587	1.61373	Proliferation-based
SRD5A1	Downregulated	6.22482	8.24514	8.48635	2.02032	0.241207	1.77911	Proliferation-based
GPD1L	Downregulated	9.98066	8.19303	8.40685	1.78763	0.21382	1.57381	Proliferation-based
HSD11B1	Downregulated	6.74559	5.54858	5.3913	1.19702	0.157276	1.03974	Proliferation-based
ADA	Downregulated	6.26856	7.88435	7.66362	1.61579	0.220731	1.39506	Proliferation-based
MAN1C1	Downregulated	8.01195	6.37	6.1347	1.64194	0.235304	1.40664	Proliferation-based
PGM5	Downregulated	6.69394	5.2993	5.0942	1.39463	0.205103	1.18953	Proliferation-based
PSAT1	Downregulated	7.23186	10.3061	9.83127	3.07421	0.474793	2.59941	Proliferation-based
AGPS	Downregulated	5.6743	8.14211	8.52432	2.46781	0.382206	2.0856	Proliferation-based
EPHX2	Downregulated	7.82726	5.59526	5.94163	2.23199	0.346364	1.88563	Proliferation-based
SOD3	Downregulated	9.04311	6.98177	6.66154	2.06135	0.320228	1.74112	Proliferation-based
CA4	Downregulated	6.57203	5.58117	5.42686	0.99086	0.154312	0.836547	Proliferation-based
PDE9A	Downregulated	7.22351	5.01397	5.3635	2.20954	0.349533	1.86001	Proliferation-based
G6PD	Downregulated	7.88435	8.82031	8.97407	0.935964	0.153753	0.782211	Proliferation-based
CYP4F12	Downregulated	7.683	6.31409	6.07842	1.36891	0.235671	1.13324	Proliferation-based
PIGF	Downregulated	7.4532	8.84431	9.08558	1.39111	0.241274	1.14983	Proliferation-based
THNSL2	Downregulated	7.78775	6.40644	6.13328	1.38132	0.273154	1.10816	Proliferation-based
INMT	Downregulated	6.14473	4.76808	4.4207	1.37665	0.34738	1.02927	Proliferation-based
PSPH	Downregulated	4.88104	7.54809	8.22495	2.66705	0.676857	1.99019	Proliferation-based
D2HGDH	Downregulated	8.69962	7.45292	7.1165	1.2467	0.336425	0.910275	Proliferation-based
ADCY4	Downregulated	7.83537	6.69391	6.37721	1.14146	0.316695	0.824767	Proliferation-based
ACADVL	Downregulated	11.8434	10.5107	10.1363	1.33274	0.374392	0.958351	Proliferation-based
GGH	Downregulated	6.3844	9.40994	10.297	3.02554	0.887008	2.13853	Proliferation-based
ACAT2	Downregulated	7.95325	9.20798	9.58736	1.25473	0.379378	0.875352	Proliferation-based
ADHFE1	Downregulated	8.71278	7.35873	6.93755	1.35405	0.42118	0.932872	Proliferation-based
ITPKB	Downregulated	8.04381	6.87885	6.48688	1.16496	0.391967	0.772996	Proliferation-based
CHKB	Downregulated	9.53443	8.36385	7.95779	1.17058	0.406055	0.764528	Proliferation-based
GPX8	Downregulated	6.34984	10.5825	9.09993	4.23262	1.48253	2.75008	Proliferation-based
AK2	Downregulated	6.69663	7.83535	8.23985	1.13873	0.404498	0.734229	Proliferation-based
FUT8	Downregulated	6.94562	7.74758	8.0835	0.801954	0.335924	0.46603	Proliferation-based
NUDT21	Downregulated	7.27813	8.904	9.60325	1.62587	0.699248	0.926624	Proliferation-based
PNP	Downregulated	7.75476	8.97723	9.56588	1.22248	0.588653	0.633822	Proliferation-based
PAICS	Downregulated	8.87059	10.4308	11.2593	1.56019	0.828564	0.731629	Proliferation-based
CKM	Downregulated	5.33226	5.10745	4.98725	0.224812	0.120196	0.104616	Proliferation-based
CSGALNACT1	Downregulated	7.61267	6.25869	5.51	1.35399	0.748686	0.605303	Proliferation-based
DGUOK	Downregulated	8.513	9.26613	9.70544	0.753134	0.439309	0.313825	Proliferation-based
CRYL1	Downregulated	8.2272	7.51582	7.09635	0.711377	0.419473	0.291904	Proliferation-based
SEPHS1	Downregulated	7.35635	8.34274	8.9261	0.986399	0.583356	0.403043	Proliferation-based
SQLE	Downregulated	7.85489	8.78431	9.34132	0.929416	0.557019	0.372397	Proliferation-based
HPRT1	Downregulated	8.7638	10.0441	10.8534	1.28034	0.809261	0.47108	Proliferation-based
PPAP2A	Downregulated	10.214	9.099	8.36055	1.11501	0.73845	0.376555	Proliferation-based
GSTT1	Downregulated	7.82532	6.97001	6.4028	0.855316	0.567207	0.288109	Proliferation-based
PRPS1	Downregulated	7.58771	8.69903	9.43638	1.11133	0.737349	0.373978	Proliferation-based
GART	Downregulated	6.56517	7.90985	8.87785	1.34469	0.967995	0.37669	Proliferation-based
PFAS	Downregulated	6.52321	7.75566	8.72252	1.23245	0.966865	0.265587	Proliferation-based
SAT1	Downregulated	11.4726	10.7664	10.1029	0.706223	0.663523	0.0427003	Proliferation-based
CAD	Upregulated	8.09766	9.39135	9.39026	1.2937	0.00109037	1.29261	Proliferation-based
MOCOS	Upregulated	5.43146	7.21372	7.22386	1.78226	0.0101465	1.77211	Proliferation-based
GLRX2	Upregulated	8.28505	10.0361	10.0714	1.75103	0.035265	1.71576	Proliferation-based
UCK2	Upregulated	7.19283	9.27751	9.32099	2.08469	0.0434755	2.04121	Proliferation-based
ACOT7	Upregulated	6.82512	9.04784	9.11117	2.22272	0.0633221	2.1594	Proliferation-based
CYP4X1	Upregulated	6.23635	4.13224	4.19377	2.10411	0.0615233	2.04259	Proliferation-based
ASNS	Upregulated	8.44013	10.5734	10.6422	2.13324	0.0688333	2.06441	Proliferation-based
SRD5A3	Upregulated	6.45915	7.71761	7.77806	1.25846	0.0604527	1.19801	Proliferation-based
GUCY1A3	Upregulated	9.25643	6.3012	6.1507	2.95524	0.150496	2.80474	Proliferation-based
BHMT2	Upregulated	7.3523	6.02525	5.95737	1.32705	0.0678714	1.25918	Proliferation-based
PDE2A	Upregulated	8.32775	5.8023	5.93387	2.52545	0.131575	2.39387	Proliferation-based
SOAT1	Upregulated	6.05622	8.72897	8.88858	2.67275	0.159616	2.51313	Proliferation-based
SHMT2	Upregulated	7.65932	9.52638	9.4058	1.86706	0.120578	1.74648	Proliferation-based
CKMT2	Upregulated	5.32066	4.33073	4.26639	0.989928	0.0643356	0.925592	Proliferation-based
IMPDH1	Upregulated	6.5088	8.60036	8.44444	2.09157	0.155923	1.93564	Proliferation-based
TKT	Upregulated	10.0402	11.1633	11.079	1.12313	0.08431	1.03882	Proliferation-based
SRM	Upregulated	8.86356	10.423	10.2865	1.55944	0.13655	1.42289	Proliferation-based
ACLY	Upregulated	8.46705	9.65495	9.54984	1.1879	0.105111	1.08279	Proliferation-based
ALDH1A1	Upregulated	9.47142	4.21311	4.68124	5.25832	0.468131	4.79019	Proliferation-based
ACBD6	Upregulated	7.0697	9.01492	8.83515	1.94522	0.17977	1.76545	Proliferation-based
NQO1	Upregulated	8.24639	10.2599	10.4513	2.01353	0.191384	1.82214	Proliferation-based
ENPP2	Upregulated	8.26071	5.28131	4.9824	2.9794	0.298909	2.68049	Proliferation-based
AOC3	Upregulated	7.8078	4.74729	5.0586	3.06051	0.311308	2.7492	Proliferation-based
PLCL1	Upregulated	5.71671	4.78656	4.69151	0.930144	0.0950525	0.835091	Proliferation-based
FADS1	Upregulated	7.76996	9.06856	8.9353	1.2986	0.133261	1.16534	Proliferation-based
MTHFD2	Upregulated	8.21184	11.1022	11.4117	2.89038	0.309454	2.58093	Proliferation-based
COQ2	Upregulated	7.02133	8.49706	8.6672	1.47573	0.17014	1.30559	Proliferation-based
RPE	Upregulated	6.97055	8.58536	8.77175	1.6148	0.186392	1.42841	Proliferation-based
CECR1	Upregulated	8.85587	6.64766	6.39128	2.20821	0.256381	1.95183	Proliferation-based
GLRX3	Upregulated	8.41835	10.4527	10.6998	2.03438	0.247067	1.78731	Proliferation-based
ALDH6A1	Upregulated	9.63301	7.9505	8.1577	1.68251	0.207198	1.47531	Proliferation-based
ENO1	Upregulated	10.9422	12.2499	12.4212	1.30774	0.171324	1.13642	Proliferation-based
PYGL	Upregulated	7.21624	8.58822	8.7735	1.37198	0.185275	1.18671	Proliferation-based
PPAP2B	Upregulated	10.8968	7.64476	7.17865	3.25203	0.466115	2.78592	Proliferation-based
PKM2	Upregulated	11.3429	12.0387	11.9363	0.695867	0.102448	0.593419	Proliferation-based
MTHFD1L	Upregulated	6.76227	9.59946	9.15137	2.83719	0.448085	2.3891	Proliferation-based
GATM	Upregulated	8.22351	4.74979	5.40725	3.47372	0.657463	2.81626	Proliferation-based
FXN	Upregulated	5.54456	6.99063	7.26965	1.44606	0.279023	1.16704	Proliferation-based
PFKP	Upregulated	9.4099	10.6645	10.3978	1.25456	0.266632	0.987929	Proliferation-based
CTPS	Upregulated	6.60324	8.86464	9.3607	2.2614	0.496063	1.76533	Proliferation-based
NT5DC2	Upregulated	7.24779	9.43734	8.929	2.18955	0.508336	1.68121	Proliferation-based
AKR1C1	Upregulated	8.05828	6.24526	5.80174	1.81302	0.443522	1.3695	Proliferation-based
ELOVL6	Upregulated	6.31767	8.01036	8.43315	1.69269	0.422785	1.26991	Proliferation-based
NCEH1	Upregulated	4.86551	6.76404	7.26283	1.89853	0.498796	1.39973	Proliferation-based
PTGDS	Upregulated	9.7156	6.95368	6.16891	2.76192	0.784771	1.97715	Proliferation-based
GGT5	Upregulated	7.25847	5.94476	5.55035	1.31371	0.394408	0.919303	Proliferation-based
PHYHD1	Upregulated	6.92005	5.59525	5.19525	1.3248	0.399995	0.924804	Proliferation-based
ECHDC2	Upregulated	10.9514	8.96128	8.3542	1.99012	0.607075	1.38305	Proliferation-based
SCD	Upregulated	7.82403	8.65319	8.92174	0.829159	0.268554	0.560604	Proliferation-based
SULT1A1	Upregulated	9.81489	7.34771	8.20982	2.46718	0.862109	1.60507	Proliferation-based
HS2ST1	Upregulated	6.14207	7.76324	8.3599	1.62117	0.596657	1.02451	Proliferation-based
NAA50	Upregulated	8.13783	9.55191	10.074	1.41408	0.52211	0.891971	Proliferation-based
ATIC	Upregulated	8.89166	10.137	10.6107	1.24536	0.473687	0.771672	Proliferation-based
GCLM	Upregulated	6.62474	7.94735	8.45735	1.32261	0.509997	0.812617	Proliferation-based
DCK	Upregulated	6.36519	8.08439	8.78511	1.71921	0.700721	1.01849	Proliferation-based
NDUFA4L2	Upregulated	6.64147	5.7837	5.41997	0.857769	0.363737	0.494032	Proliferation-based
ALDH2	Upregulated	11.4725	9.86788	9.18705	1.60462	0.680835	0.923781	Proliferation-based
NME1	Upregulated	10.0388	11.7395	12.4763	1.70073	0.736792	0.963936	Proliferation-based
AGK	Upregulated	7.1822	8.14133	8.5798	0.959129	0.438466	0.520663	Proliferation-based
GALNT10	Upregulated	6.14828	8.50255	7.35968	2.35426	1.14287	1.2114	Proliferation-based
CDO1	Upregulated	7.05762	5.70051	5.00605	1.35711	0.69446	0.66265	Proliferation-based
RRM2	Upregulated	5.44627	9.51487	11.622	4.0686	2.10713	1.96147	Proliferation-based
CYB5B	Upregulated	5.70982	6.8617	7.47495	1.15188	0.613254	0.538622	Proliferation-based
COX7A1	Upregulated	9.90771	6.84232	5.14125	3.06539	1.70107	1.36432	Proliferation-based
EPHX1	Upregulated	10.5874	9.28092	8.54669	1.30644	0.734237	0.5722	Proliferation-based
C1GALT1	Upregulated	6.68227	7.80321	8.44266	1.12093	0.639458	0.481475	Proliferation-based
PGK1	Upregulated	9.21041	10.0254	10.495	0.814965	0.469592	0.345373	Proliferation-based
PIGW	Upregulated	5.40752	7.07913	8.06353	1.67161	0.9844	0.687205	Proliferation-based
ARSJ	Upregulated	4.93135	7.6068	5.982	2.67545	1.6248	1.05065	Proliferation-based
ADK	Upregulated	8.19726	9.20257	9.84085	1.00531	0.638284	0.367023	Proliferation-based
TYMS	Upregulated	6.88165	9.75239	11.6245	2.87075	1.8721	0.99864	Proliferation-based
MAOA	Upregulated	8.55065	6.99916	5.96755	1.55149	1.03161	0.519878	Proliferation-based
HSD17B14	Upregulated	7.20305	6.43986	5.90864	0.763197	0.531221	0.231976	Proliferation-based
PDSS1	Upregulated	5.35248	6.91584	8.01597	1.56336	1.10013	0.463225	Proliferation-based
CYP27A1	Upregulated	8.91272	7.97163	7.15215	0.94109	0.819479	0.12161	Proliferation-based
ECHDC3	Upregulated	8.23845	7.29485	6.43878	0.943593	0.856069	0.0875238	Proliferation-based
DTYMK	Upregulated	7.29081	8.52454	9.68622	1.23373	1.16167	0.0720626	Proliferation-based
AHCY	Upregulated	8.99619	9.64103	10.2505	0.644847	0.609465	0.0353822	Proliferation-based
NUDT1	Upregulated	6.39851	7.56532	8.72124	1.16681	1.15592	0.010896	Proliferation-based
