# Supplementary material for: Large-Scale Differential Gene Expression Transcriptomic Analysis Identifies a Metabolic Signature Shared by All Cancer Cells
Source: Biomolecules. 2020 Apr 30;10(5):701. doi: 10.3390/biom10050701 (PMC7277211; doi:10.3390/biom10050701)
Supplement: Supplementary file 1 [file biomolecules-10-00701-s001.zip › Table S6.xlsx]

## Sheet: Sheet1
Genes	Class	KEGG Pathway	HumanCYC
GLUL	Downregulated	Alanine,aspartate,glutamate.metabolism	glutamine biosynthesis
THNSL2	Downregulated	Amino_Acid
ASPA	Downregulated	Amino_Acid
GGT5	Downregulated	Arachidonic_acid_metabolism
EPHX2	Downregulated	Arachidonic_acid_metabolism
PTGDS	Downregulated	Arachidonic_acid_metabolism	prostanoid biosynthesis
CYP27A1	Downregulated	Bile.Acid	bile acid biosynthesis
D2HGDH	Downregulated	Citrate.cycle
NDUFA4L2	Downregulated	Complex_I
COX7A1	Downregulated	Complex_IV
CKMT2	Downregulated	Creatine	creatine-phosphate biosynthesis
GATM	Downregulated	Creatine	glycine degradation
CKM	Downregulated	Creatine	creatine-phosphate biosynthesis
CDO1	Downregulated	Cysteine	methionine degradation
EPHX1	Downregulated	Detox
SOD3	Downregulated	Detox	superoxide radicals degradation
ALDH2	Downregulated	Drug.metabolism.cytochrome.P450	ethanol degradation II
ADH1B	Downregulated	Drug.metabolism.cytochrome.P450	ethanol degradation II
FMO2	Downregulated	Drug.metabolism.cytochrome.P450	nicotine degradation
MAOA	Downregulated	Drug.metabolism.cytochrome.P450	tryptophan degradation
MAOB	Downregulated	Drug.metabolism.cytochrome.P450	tryptophan degradation
PPAP2A	Downregulated	Ether.lipid.metabolism	triacylglycerol biosynthesis
PPAP2B	Downregulated	Ether.lipid.metabolism	triacylglycerol biosynthesis
ENPP2	Downregulated	Ether.lipid.metabolism
ACSS1	Downregulated	Fatty_Acid	ethanol degradation II
ACACB	Downregulated	Fatty_Acid	biotin-carboxyl carrier protein assembly
ACADVL	Downregulated	Fatty_Acid	Not detirme
CYP4F12	Downregulated	Fatty_Acid
ECHDC2	Downregulated	Fatty_Acid
ECHDC3	Downregulated	Fatty_Acid
PHYHD1	Downregulated	Fatty_Acid
CYP4X1	Downregulated	Fatty_Acid	nicotine degradation
ALDH1L1	Downregulated	Folate
GSTT1	Downregulated	Glutathione_metabolism	glutathione-mediated detoxification
GPX3	Downregulated	Glutathione_metabolism	glutathione redox reactions
GSTA4	Downregulated	Glutathione_metabolism	glutathione-mediated detoxification
CSGALNACT1	Downregulated	Glycan	dermatan sulfate biosynthesis
AMT	Downregulated	Glycine,serine,threonine.metabolism	glycine cleavage complex
BHMT2	Downregulated	Glycine,serine,threonine.metabolism	methionine degradation
PGM5	Downregulated	Glycolysis	glycogen degradation
ALOX5AP	Downregulated	Hormone
ITPKB	Downregulated	Inositol.Phosphate	inositol phosphate
PIK3R1	Downregulated	Inositol.Phosphate	inositol phosphate
GPD1	Downregulated	Membrane.Lipid	glycerol-3-phosphate shuttle
GPD1L	Downregulated	Membrane.Lipid	glycerol-3-phosphate shuttle
PLCL1	Downregulated	Membrane.Lipid
CHKB	Downregulated	Membrane.Lipid	phosphatidylcholine biosynthesis I
PLA2G4C	Downregulated	Membrane.Lipid	phospholipases
ALDH1A1	Downregulated	Multipurpose	retinoate biosynthesis
ADHFE1	Downregulated	Multipurpose
AKR1C1	Downregulated	Multipurpose
AOC3	Downregulated	Multipurpose	phenylethylamine degradation
ALDH6A1	Downregulated	Multipurpose	valine degradation
MAN1C1	Downregulated	N-Glycan_biosynthesis
NMRK1	Downregulated	Nicotinate.and.nicotinamide.metabolism	NAD salvage pathway
CA4	Downregulated	Nitrogen.metabolism
SAT1	Downregulated	Polyamine	spermine and spermidine degradation
ACOX2	Downregulated	Primary bile acid biosynthesis
GUCY1A3	Downregulated	Purine
ADCY4	Downregulated	Purine
CECR1	Downregulated	Purine
GMPR	Downregulated	Purine
PDE2A	Downregulated	Purine
PDE9A	Downregulated	Purine
BCO2	Downregulated	Retinol.metabolism
HSD11B1	Downregulated	Steroid
HSD17B14	Downregulated	Steroid
CRYL1	Downregulated	Sugar	D-glucuronate degradation
PYGM	Downregulated	Sugar	glycogen degradation
SULT1A1	Downregulated	Sulfate	thyroid hormone metabolism
INMT	Downregulated	Tryptophan	nicotine degradation
ASNS	Upregulated	Amino_Acid	asparagine biosynthesis
PSAT1	Upregulated	Amino_Acid	serine and glycine biosynthesis
PSPH	Upregulated	Amino_Acid	serine and glycine biosynthesis
SCD	Upregulated	Biosynthesis.of.unsaturated.fatty.acids	oleate biosynthesis
ELOVL6	Upregulated	Biosynthesis.of.unsaturated.fatty.acids	stearate biosynthesis I
ACLY	Upregulated	Citrate.cycle	acetyl-CoA biosynthesis
MOCOS	Upregulated	Cofactor	thio-molybdenum cofactor biosynthesis
AHCY	Upregulated	Creatine	cysteine biosynthesis
NCEH1	Upregulated	Detox
AGPS	Upregulated	Ether.lipid.metabolism
ACAT2	Upregulated	Fatty_Acid	cholesterol biosynthesis
FADS1	Upregulated	Fatty_Acid	eicosapentaenoate biosynthesis II
ACBD6	Upregulated	Fatty_Acid
MTHFD1	Upregulated	Folate	folate transformations
MTHFD1L	Upregulated	Folate	folate transformations
MTHFD2	Upregulated	Folate	folate transformations
GGH	Upregulated	Folate	glutathione-mediated detoxification
SHMT2	Upregulated	Folate	serine and glycine biosynthesis
GCLM	Upregulated	Glutathione_metabolism	glutathione biosynthesis
GPX8	Upregulated	Glutathione_metabolism	glutathione redox reactions
C1GALT1	Upregulated	Glycan
MANEAL	Upregulated	Glycan.Degradation
PFKP	Upregulated	Glycolysis	glycolysis
PKM2	Upregulated	Glycolysis	glycolysis
ENO1	Upregulated	Glycolysis	glycolysis
PGK1	Upregulated	Glycolysis	glycolysis
HS2ST1	Upregulated	Glycosaminoglycan.biosynthesis	heparan sulfate biosynthesis
PIGF	Upregulated	Glycosylphosphatidylinositol(GPI)-anchor
PIGW	Upregulated	Glycosylphosphatidylinositol(GPI)-anchor
PIGX	Upregulated	Glycosylphosphatidylinositol(GPI)-anchor
MINPP1	Upregulated	Inositol.Phosphate
GALNT10	Upregulated	Mucin.type.O-Glycan.biosynthesis
ARSJ	Upregulated	Multipurpose
NAA50	Upregulated	Multipurpose
ALG8	Upregulated	N-Glycan_biosynthesis	dolichyl-diphosphooligosaccharide biosynthesis
FUT8	Upregulated	N-Glycan_biosynthesis
NQO1	Upregulated	Nicotinate.and.nicotinamide.metabolism
DCK	Upregulated	Nucleotide
NT5DC2	Upregulated	Nucleotide
RRM1	Upregulated	Nucleotide	pyrimidine de novo biosynthesis
RRM2	Upregulated	Nucleotide	pyrimidine de novo biosynthesis
NUDT1	Upregulated	Nucleotide
NUDT15	Upregulated	Nucleotide
NUDT21	Upregulated	Nucleotide
NUDT5	Upregulated	Nucleotide
NME1	Upregulated	Nucleotide	pyrimidine de novo biosynthesis
ACN9	Upregulated	Other
FXN	Upregulated	Other
ACOT7	Upregulated	Pantothenate.and.CoA.biosynthesis	stearate biosynthesis I
G6PD	Upregulated	Pentose.Phosphate	pentose phosphate pathway
TKT	Upregulated	Pentose.Phosphate	pentose phosphate pathway
RPE	Upregulated	Pentose.Phosphate	pentose phosphate pathway
ODC1	Upregulated	Polyamine	putrescine biosynthesis
SRM	Upregulated	Polyamine	spermidine biosynthesis
ADK	Upregulated	Purine	adenine and adenosine salvage VI
AK2	Upregulated	Purine
IMPDH1	Upregulated	Purine	purine nucleotides de novo biosynthesis II
PPAT	Upregulated	Purine	purine nucleotides de novo biosynthesis II
PNP	Upregulated	Purine	adenine and adenosine salvage
HPRT1	Upregulated	Purine	adenine and adenosine salvage III
DGUOK	Upregulated	Purine
PRPS1	Upregulated	Purine	PRPP biosynthesis
ATIC	Upregulated	Purine	purine nucleotides de novo biosynthesis II
GART	Upregulated	Purine	purine nucleotides de novo biosynthesis II
PAICS	Upregulated	Purine	purine nucleotides de novo biosynthesis II
PFAS	Upregulated	Purine	purine nucleotides de novo biosynthesis II
ADA	Upregulated	Purine	purine nucleotides degradation II
CAD	Upregulated	Pyrimidine	pyrimidine de novo biosynthesis
CTPS	Upregulated	Pyrimidine	pyrimidine de novo biosynthesis
DTYMK	Upregulated	Pyrimidine	pyrimidine de novo biosynthesis
TYMS	Upregulated	Pyrimidine	pyrimidine de novo biosynthesis
TK1	Upregulated	Pyrimidine	pyrimidine salvage pathways
UCK2	Upregulated	Pyrimidine	pyrimidine salvage pathways
CYB5B	Upregulated	Redox
GLRX2	Upregulated	Redox
GLRX3	Upregulated	Redox
PRDX4	Upregulated	Redox
SEPHS1	Upregulated	Selenocompound.metabolism	selenocysteine biosynthesis
TXNRD1	Upregulated	Selenocompound.metabolism	thioredoxin pathway
SOAT1	Upregulated	Steroid
SRD5A1	Upregulated	Steroid	androgen biosynthesis
SRD5A3	Upregulated	Steroid	androgen biosynthesis
SQLE	Upregulated	Steroid.biosynthesis	cholesterol biosynthesis
PYGL	Upregulated	Sugar	glycogen degradation
AGK	Upregulated	Sugar
COQ2	Upregulated	Ubiquinone
PDSS1	Upregulated	Ubiquinone
