# Supplementary material for: Large-Scale Differential Gene Expression Transcriptomic Analysis Identifies a Metabolic Signature Shared by All Cancer Cells
Source: Biomolecules. 2020 Apr 30;10(5):701. doi: 10.3390/biom10050701 (PMC7277211; doi:10.3390/biom10050701)
Supplement: Supplementary file 1 [file biomolecules-10-00701-s001.zip › Table S7.xlsx]

## Sheet: Sheet1
Genes	Class	Rate limiting
GLUL	Downregulated	Rate Limiting
THNSL2	Downregulated	Rate Limiting
GGT5	Downregulated	Rate Limiting
SCD	Upregulated	Rate Limiting
ACLY	Upregulated	Rate Limiting
CKMT2	Downregulated	Rate Limiting
GATM	Downregulated	Rate Limiting
ALDH2	Downregulated	Rate Limiting
PPAP2A	Downregulated	Rate Limiting
PPAP2B	Downregulated	Rate Limiting
ACSS1	Downregulated	Rate Limiting
ACAT2	Upregulated	Rate Limiting
GSTT1	Downregulated	Rate Limiting
GCLM	Upregulated	Rate Limiting
PGM5	Downregulated	Rate Limiting
PFKP	Upregulated	Rate Limiting
PKM2	Upregulated	Rate Limiting
ALDH1A1	Downregulated	Rate Limiting
DCK	Upregulated	Rate Limiting
NT5DC2	Upregulated	Rate Limiting
RRM1	Upregulated	Rate Limiting
RRM2	Upregulated	Rate Limiting
G6PD	Upregulated	Rate Limiting
TKT	Upregulated	Rate Limiting
SAT1	Downregulated	Rate Limiting
ODC1	Upregulated	Rate Limiting
SRM	Upregulated	Rate Limiting
ACOX2	Downregulated	Rate Limiting
GUCY1A3	Downregulated	Rate Limiting
ADK	Upregulated	Rate Limiting
AK2	Upregulated	Rate Limiting
IMPDH1	Upregulated	Rate Limiting
PPAT	Upregulated	Rate Limiting
CAD	Upregulated	Rate Limiting
CTPS	Upregulated	Rate Limiting
DTYMK	Upregulated	Rate Limiting
TYMS	Upregulated	Rate Limiting
TK1	Upregulated	Rate Limiting
UCK2	Upregulated	Rate Limiting
SOAT1	Upregulated	Rate Limiting
SQLE	Upregulated	Rate Limiting
ASPA	Downregulated
ASNS	Upregulated
PSAT1	Upregulated
PSPH	Upregulated
EPHX2	Downregulated
PTGDS	Downregulated
CYP27A1	Downregulated
ELOVL6	Upregulated
D2HGDH	Downregulated
MOCOS	Upregulated
NDUFA4L2	Downregulated
COX7A1	Downregulated
CKM	Downregulated
AHCY	Upregulated
CDO1	Downregulated
EPHX1	Downregulated
SOD3	Downregulated
NCEH1	Upregulated
ADH1B	Downregulated
FMO2	Downregulated
MAOA	Downregulated
MAOB	Downregulated
ENPP2	Downregulated
AGPS	Upregulated
ACACB	Downregulated
ACADVL	Downregulated
CYP4F12	Downregulated
ECHDC2	Downregulated
ECHDC3	Downregulated
PHYHD1	Downregulated
CYP4X1	Downregulated
FADS1	Upregulated
ACBD6	Upregulated
ALDH1L1	Downregulated
MTHFD1	Upregulated
MTHFD1L	Upregulated
MTHFD2	Upregulated
GGH	Upregulated
SHMT2	Upregulated
GPX3	Downregulated
GSTA4	Downregulated
GPX8	Upregulated
CSGALNACT1	Downregulated
C1GALT1	Upregulated
MANEAL	Upregulated
AMT	Downregulated
BHMT2	Downregulated
ENO1	Upregulated
PGK1	Upregulated
HS2ST1	Upregulated
PIGF	Upregulated
PIGW	Upregulated
PIGX	Upregulated
ALOX5AP	Downregulated
ITPKB	Downregulated
PIK3R1	Downregulated
MINPP1	Upregulated
GPD1	Downregulated
GPD1L	Downregulated
PLCL1	Downregulated
CHKB	Downregulated
PLA2G4C	Downregulated
GALNT10	Upregulated
ADHFE1	Downregulated
AKR1C1	Downregulated
AOC3	Downregulated
ALDH6A1	Downregulated
ARSJ	Upregulated
NAA50	Upregulated
MAN1C1	Downregulated
ALG8	Upregulated
FUT8	Upregulated
NMRK1	Downregulated
NQO1	Upregulated
CA4	Downregulated
NUDT1	Upregulated
NUDT15	Upregulated
NUDT21	Upregulated
NUDT5	Upregulated
NME1	Upregulated
ACN9	Upregulated
FXN	Upregulated
ACOT7	Upregulated
RPE	Upregulated
ADCY4	Downregulated
CECR1	Downregulated
GMPR	Downregulated
PDE2A	Downregulated
PDE9A	Downregulated
PNP	Upregulated
HPRT1	Upregulated
DGUOK	Upregulated
PRPS1	Upregulated
ATIC	Upregulated
GART	Upregulated
PAICS	Upregulated
PFAS	Upregulated
ADA	Upregulated
CYB5B	Upregulated
GLRX2	Upregulated
GLRX3	Upregulated
PRDX4	Upregulated
BCO2	Downregulated
SEPHS1	Upregulated
TXNRD1	Upregulated
HSD11B1	Downregulated
HSD17B14	Downregulated
SRD5A1	Upregulated
SRD5A3	Upregulated
CRYL1	Downregulated
PYGM	Downregulated
PYGL	Upregulated
AGK	Upregulated
SULT1A1	Downregulated
INMT	Downregulated
COQ2	Upregulated
PDSS1	Upregulated
AANAT	Unchanged	Rate limting
ACADM	Unchanged	Rate limting
ACHE	Unchanged	Rate limting
ACO1	Unchanged	Rate limting
ACOX1	Unchanged	Rate limting
ACSL1	Unchanged	Rate limting
ALAD	Unchanged	Rate limting
ALAS1	Unchanged	Rate limting
ALOX5	Unchanged	Rate limting
AMD1	Unchanged	Rate limting
APRT	Unchanged	Rate limting
ASS1	Unchanged	Rate limting
B4GALT1	Unchanged	Rate limting
BCHE	Unchanged	Rate limting
BCKDHA	Unchanged	Rate limting
CBS	Unchanged	Rate limting
CEL	Unchanged	Rate limting
CHAT	Unchanged	Rate limting
CHKA	Unchanged	Rate limting
COX6B1	Unchanged	Rate limting
CPOX	Unchanged	Rate limting
CPS1	Unchanged	Rate limting
CPT1A	Unchanged	Rate limting
CSAD	Unchanged	Rate limting
CSGALNACT1	Unchanged	Rate limting
CTH	Unchanged	Rate limting
CYP17A1	Unchanged	Rate limting
CYP2C9	Unchanged	Rate limting
CYP39A1	Unchanged	Rate limting
CYP7A1	Unchanged	Rate limting
DDC	Unchanged	Rate limting
DHODH	Unchanged	Rate limting
DLD	Unchanged	Rate limting
DPYD	Unchanged	Rate limting
EHHADH	Unchanged	Rate limting
FASN	Unchanged	Rate limting
FBP1	Unchanged	Rate limting
G6PC	Unchanged	Rate limting
GAD1	Unchanged	Rate limting
GCH1	Unchanged	Rate limting
GFPT1	Unchanged	Rate limting
GNE	Unchanged	Rate limting
GPD2	Unchanged	Rate limting
GYS1	Unchanged	Rate limting
HDC	Unchanged	Rate limting
HK1	Unchanged	Rate limting
HMBS	Unchanged	Rate limting
HMGCR	Unchanged	Rate limting
HMGCS2	Unchanged	Rate limting
HMOX1	Unchanged	Rate limting
HSD3B2	Unchanged	Rate limting
IDNK	Unchanged	Rate limting
IDO1	Unchanged	Rate limting
IMPA1	Unchanged	Rate limting
ISYNA1	Unchanged	Rate limting
KMO	Unchanged	Rate limting
LIPE	Unchanged	Rate limting
LPCAT2	Unchanged	Rate limting
LPCAT4	Unchanged	Rate limting
LPIN1	Unchanged	Rate limting
LPL	Unchanged	Rate limting
LPPR5	Unchanged	Rate limting
LSS	Unchanged	Rate limting
LTA4H	Unchanged	Rate limting
LTC4S	Unchanged	Rate limting
MAN2B1	Unchanged	Rate limting
MDH1	Unchanged	Rate limting
MTHFR	Unchanged	Rate limting
NAT2	Unchanged	Rate limting
NMNAT1	Unchanged	Rate limting
NOS1	Unchanged	Rate limting
NT5C	Unchanged	Rate limting
OGDH	Unchanged	Rate limting
PAH	Unchanged	Rate limting
PANK1	Unchanged	Rate limting
PCK1	Unchanged	Rate limting
PCYT1A	Unchanged	Rate limting
PCYT2	Unchanged	Rate limting
PDHA1	Unchanged	Rate limting
PIK3CA	Unchanged	Rate limting
PLA2G2A	Unchanged	Rate limting
PNPO	Unchanged	Rate limting
PTS	Unchanged	Rate limting
PYGB	Unchanged	Rate limting
RDH12	Unchanged	Rate limting
SPTLC1	Unchanged	Rate limting
STS	Unchanged	Rate limting
SUCLA2	Unchanged	Rate limting
TAT	Unchanged	Rate limting
TH	Unchanged	Rate limting
TPH2	Unchanged	Rate limting
TPMT	Unchanged	Rate limting
TYMP	Unchanged	Rate limting
TYR	Unchanged	Rate limting
UGDH	Unchanged	Rate limting
XDH	Unchanged	Rate limting
A1CF	Unchanged
A4GALT	Unchanged
A4GNT	Unchanged
AACS	Unchanged
AADAC	Unchanged
AADACL2	Unchanged
AADAT	Unchanged
AASDH	Unchanged
AASDHPPT	Unchanged
AASS	Unchanged
ABAT	Unchanged
ABHD1	Unchanged
ABHD10	Unchanged
ABHD11	Unchanged
ABHD12	Unchanged
ABHD12B	Unchanged
ABHD13	Unchanged
ABHD14A	Unchanged
ABHD14B	Unchanged
ABHD2	Unchanged
ABHD3	Unchanged
ABHD4	Unchanged
ABHD5	Unchanged
ABHD6	Unchanged
ABHD8	Unchanged
ABO	Unchanged
AOC1	Unchanged
ACAA1	Unchanged
ACAA2	Unchanged
ACACA	Unchanged
ACAD10	Unchanged
ACAD11	Unchanged
ACAD8	Unchanged
ACAD9	Unchanged
ACADL	Unchanged
ACADS	Unchanged
ACADSB	Unchanged
ACAT1	Unchanged
ACBD3	Unchanged
ACBD4	Unchanged
ACBD5	Unchanged
ACE	Unchanged
ACE2	Unchanged
ACER3	Unchanged
ACMSD	Unchanged
ACO2	Unchanged
ACOT11	Unchanged
ACOT12	Unchanged
ACOT13	Unchanged
ACOT4	Unchanged
ACOT6	Unchanged
ACOT8	Unchanged
ACOT9	Unchanged
ACOX3	Unchanged
ACOXL	Unchanged
ACSBG1	Unchanged
ACSBG2	Unchanged
ACSF2	Unchanged
ACSF3	Unchanged
ACSL3	Unchanged
ACSL5	Unchanged
ACSL6	Unchanged
ACSM1	Unchanged
ACSM3	Unchanged
ACSM5	Unchanged
ACSS2	Unchanged
ACSS3	Unchanged
ACY1	Unchanged
ACY3	Unchanged
ACYP1	Unchanged
ACYP2	Unchanged
ADAD1	Unchanged
ADAD2	Unchanged
ADAL	Unchanged
ADC	Unchanged
ADCK3	Unchanged
ADCY1	Unchanged
ADCY10	Unchanged
ADCY2	Unchanged
ADCY6	Unchanged
ADCY7	Unchanged
ADCY8	Unchanged
ADCY9	Unchanged
ADH1A	Unchanged
ADH1C	Unchanged
ADH4	Unchanged
ADH5	Unchanged
ADH6	Unchanged
ADH7	Unchanged
ADI1	Unchanged
ADO	Unchanged
ADPGK	Unchanged
ADSL	Unchanged
ADSS	Unchanged
ADSSL1	Unchanged
AGA	Unchanged
AGL	Unchanged
AGMAT	Unchanged
AGPAT1	Unchanged
AGPAT2	Unchanged
AGPAT3	Unchanged
AGPAT4	Unchanged
AGPAT5	Unchanged
AGPAT9	Unchanged
AGXT	Unchanged
AGXT2	Unchanged
ETNPPL	Unchanged
PHYKPL	Unchanged
AHCYL1	Unchanged
AHCYL2	Unchanged
AK1	Unchanged
AK3	Unchanged
AK5	Unchanged
AK7	Unchanged
AK8	Unchanged
AKR1A1	Unchanged
AKR1B1	Unchanged
AKR1B10	Unchanged
AKR1C2	Unchanged
AKR1C3	Unchanged
AKR1C4	Unchanged
AKR1D1	Unchanged
AKR1E2	Unchanged
AKR7A2	Unchanged
AKR7A3	Unchanged
ALAS2	Unchanged
ALDH16A1	Unchanged
ALDH18A1	Unchanged
ALDH1A2	Unchanged
ALDH1A3	Unchanged
ALDH1B1	Unchanged
ALDH1L2	Unchanged
ALDH3A1	Unchanged
ALDH3A2	Unchanged
ALDH3B1	Unchanged
ALDH3B2	Unchanged
ALDH4A1	Unchanged
ALDH5A1	Unchanged
ALDH7A1	Unchanged
ALDH8A1	Unchanged
ALDH9A1	Unchanged
ALDOA	Unchanged
ALDOB	Unchanged
ALDOC	Unchanged
ALG10	Unchanged
ALG10B	Unchanged
ALG12	Unchanged
ALG13	Unchanged
ALG14	Unchanged
ALG2	Unchanged
ALG3	Unchanged
ALG5	Unchanged
ALG6	Unchanged
ALG9	Unchanged
ALOX12	Unchanged
ALOX12B	Unchanged
ALOX15	Unchanged
ALOX15B	Unchanged
ALOXE3	Unchanged
AMACR	Unchanged
AMDHD1	Unchanged
AMDHD2	Unchanged
AMPD1	Unchanged
AMPD2	Unchanged
AMPD3	Unchanged
AMY2B	Unchanged
AOAH	Unchanged
AOC2	Unchanged
AOX1	Unchanged
APEH	Unchanged
ARG1	Unchanged
ARG2	Unchanged
ARSA	Unchanged
ARSB	Unchanged
ARSD	Unchanged
ARSE	Unchanged
ARSF	Unchanged
ARSG	Unchanged
ARSK	Unchanged
AS3MT	Unchanged
ASAH1	Unchanged
ASL	Unchanged
ASNSD1	Unchanged
ASPG	Unchanged
ASRGL1	Unchanged
AUH	Unchanged
B3GALNT1	Unchanged
B3GALT1	Unchanged
B3GALT2	Unchanged
B3GALT4	Unchanged
B3GALT5	Unchanged
B3GALT6	Unchanged
B3GALTL	Unchanged
B3GAT1	Unchanged
B3GAT3	Unchanged
B3GNT1	Unchanged
B3GNT2	Unchanged
B3GNT3	Unchanged
B3GNT4	Unchanged
B3GNT5	Unchanged
B3GNT6	Unchanged
B3GNT7	Unchanged
B3GNT8	Unchanged
B3GNT9	Unchanged
B3GNTL1	Unchanged
B4GALNT1	Unchanged
B4GALNT2	Unchanged
B4GALNT3	Unchanged
B4GALNT4	Unchanged
B4GALT2	Unchanged
B4GALT3	Unchanged
B4GALT4	Unchanged
B4GALT5	Unchanged
B4GALT6	Unchanged
B4GALT7	Unchanged
BAAT	Unchanged
BBOX1	Unchanged
BCAT1	Unchanged
BCAT2	Unchanged
BCKDHB	Unchanged
BCMO1	Unchanged
BDH1	Unchanged
BDH2	Unchanged
BHMT	Unchanged
BLVRA	Unchanged
BLVRB	Unchanged
BPGM	Unchanged
BPHL	Unchanged
BPNT1	Unchanged
BST1	Unchanged
BTD	Unchanged
CA1	Unchanged
CA10	Unchanged
CA11	Unchanged
CA12	Unchanged
CA13	Unchanged
CA14	Unchanged
CA2	Unchanged
CA3	Unchanged
CA5A	Unchanged
CA5B	Unchanged
CA6	Unchanged
CA7	Unchanged
CA8	Unchanged
CA9	Unchanged
CANT1	Unchanged
CAT	Unchanged
CBR1	Unchanged
CBR3	Unchanged
CBR4	Unchanged
CCBL1	Unchanged
CCBL2	Unchanged
CCDC102B	Unchanged
CDA	Unchanged
CDADC1	Unchanged
CDIPT	Unchanged
CDS1	Unchanged
CDS2	Unchanged
CEPT1	Unchanged
CERK	Unchanged
CERS1	Unchanged
CERS2	Unchanged
CERS3	Unchanged
CERS4	Unchanged
CERS5	Unchanged
CERS6	Unchanged
CES2	Unchanged
CES3	Unchanged
CES5A	Unchanged
CH25H	Unchanged
CHDH	Unchanged
CHI3L1	Unchanged
CHI3L2	Unchanged
CHIA	Unchanged
CHID1	Unchanged
CHIT1	Unchanged
CHPF	Unchanged
CHPF2	Unchanged
CHPT1	Unchanged
CHST1	Unchanged
CHST10	Unchanged
CHST11	Unchanged
CHST12	Unchanged
CHST13	Unchanged
CHST14	Unchanged
CHST15	Unchanged
CHST2	Unchanged
CHST3	Unchanged
CHST4	Unchanged
CHST5	Unchanged
CHST6	Unchanged
CHST7	Unchanged
CHST8	Unchanged
CHST9	Unchanged
CHSY1	Unchanged
CHSY3	Unchanged
CKB	Unchanged
CLC	Unchanged
CLYBL	Unchanged
CMAS	Unchanged
CMBL	Unchanged
CMPK1	Unchanged
CNDP1	Unchanged
CNDP2	Unchanged
CNP	Unchanged
COASY	Unchanged
COLGALT1	Unchanged
COMT	Unchanged
COMTD1	Unchanged
COQ10A	Unchanged
COQ10B	Unchanged
COQ3	Unchanged
COQ4	Unchanged
COQ5	Unchanged
COQ6	Unchanged
COQ7	Unchanged
COQ9	Unchanged
COX10	Unchanged
COX11	Unchanged
COX15	Unchanged
COX16	Unchanged
COX18	Unchanged
COX19	Unchanged
COX4I1	Unchanged
COX4I2	Unchanged
COX5A	Unchanged
COX5B	Unchanged
COX6A2	Unchanged
COX6B2	Unchanged
COX6C	Unchanged
COX7A2	Unchanged
COX7A2L	Unchanged
COX7B	Unchanged
COX7B2	Unchanged
COX7C	Unchanged
COX8A	Unchanged
COX8C	Unchanged
CP	Unchanged
CPT1B	Unchanged
CPT1C	Unchanged
CPT2	Unchanged
CRAT	Unchanged
CRLS1	Unchanged
CROT	Unchanged
CRYM	Unchanged
CRYZ	Unchanged
CRYZL1	Unchanged
CSGALNACT2	Unchanged
CTBS	Unchanged
CTPS2	Unchanged
CUBN	Unchanged
CYB561	Unchanged
CYB5A	Unchanged
CYB5D1	Unchanged
CYB5D2	Unchanged
CYB5R1	Unchanged
CYB5R2	Unchanged
CYB5R3	Unchanged
CYB5R4	Unchanged
CYB5RL	Unchanged
CYBA	Unchanged
CYB561A3	Unchanged
CYBB	Unchanged
CYBRD1	Unchanged
CYC1	Unchanged
CYCS	Unchanged
CYP11A1	Unchanged
CYP11B1	Unchanged
CYP11B2	Unchanged
CYP19A1	Unchanged
CYP1A1	Unchanged
CYP1A2	Unchanged
CYP1B1	Unchanged
CYP20A1	Unchanged
CYP21A2	Unchanged
CYP24A1	Unchanged
CYP26A1	Unchanged
CYP26B1	Unchanged
CYP27B1	Unchanged
CYP27C1	Unchanged
CYP2A13	Unchanged
CYP2A6	Unchanged
CYP2A7	Unchanged
CYP2B6	Unchanged
CYP2C18	Unchanged
CYP2C19	Unchanged
CYP2C8	Unchanged
CYP2E1	Unchanged
CYP2J2	Unchanged
CYP2R1	Unchanged
CYP2S1	Unchanged
CYP2U1	Unchanged
CYP2W1	Unchanged
CYP3A4	Unchanged
CYP3A43	Unchanged
CYP3A5	Unchanged
CYP3A7	Unchanged
CYP46A1	Unchanged
CYP4A11	Unchanged
CYP4B1	Unchanged
CYP4F11	Unchanged
CYP4F2	Unchanged
CYP4F22	Unchanged
CYP4F8	Unchanged
CYP4V2	Unchanged
CYP4Z1	Unchanged
CYP51A1	Unchanged
CYP7B1	Unchanged
CYP8B1	Unchanged
DAD1	Unchanged
DAGLA	Unchanged
DAGLB	Unchanged
DAK	Unchanged
DAO	Unchanged
DBH	Unchanged
DBT	Unchanged
DCT	Unchanged
DCTD	Unchanged
DCXR	Unchanged
DDAH1	Unchanged
DDAH2	Unchanged
DDHD1	Unchanged
DDO	Unchanged
DDOST	Unchanged
DDT	Unchanged
DECR1	Unchanged
DECR2	Unchanged
DEGS1	Unchanged
DEGS2	Unchanged
DERA	Unchanged
DGAT1	Unchanged
DGAT2	Unchanged
DGKA	Unchanged
DGKB	Unchanged
DGKD	Unchanged
DGKE	Unchanged
DGKG	Unchanged
DGKH	Unchanged
DGKI	Unchanged
DGKQ	Unchanged
DGKZ	Unchanged
DHCR24	Unchanged
DHCR7	Unchanged
DHDDS	Unchanged
DHDH	Unchanged
DHFRL1	Unchanged
DHRS1	Unchanged
DHRS11	Unchanged
DHRS12	Unchanged
DHRS13	Unchanged
DHRS2	Unchanged
DHRS3	Unchanged
DHRS7	Unchanged
DHRS7B	Unchanged
DHRS7C	Unchanged
DHRS9	Unchanged
DHTKD1	Unchanged
DIO1	Unchanged
DIO2	Unchanged
DIO3	Unchanged
DLAT	Unchanged
DMGDH	Unchanged
DOLK	Unchanged
DOLPP1	Unchanged
DPAGT1	Unchanged
DPEP1	Unchanged
DPEP2	Unchanged
DPEP3	Unchanged
DPM1	Unchanged
DPM2	Unchanged
DPM3	Unchanged
DPYS	Unchanged
DPYSL2	Unchanged
DPYSL3	Unchanged
DPYSL4	Unchanged
DPYSL5	Unchanged
DSE	Unchanged
DSEL	Unchanged
DUOX1	Unchanged
DUOX2	Unchanged
DUT	Unchanged
EBP	Unchanged
ECH1	Unchanged
ECHDC1	Unchanged
ECHS1	Unchanged
ECI1	Unchanged
ECI2	Unchanged
EDEM1	Unchanged
EDEM2	Unchanged
EDEM3	Unchanged
ELOVL1	Unchanged
ELOVL2	Unchanged
ELOVL3	Unchanged
ELOVL4	Unchanged
ELOVL5	Unchanged
ELOVL7	Unchanged
ENO2	Unchanged
ENO3	Unchanged
ENOPH1	Unchanged
ENOSF1	Unchanged
ENOX1	Unchanged
ENOX2	Unchanged
ENPP1	Unchanged
ENPP3	Unchanged
ENPP4	Unchanged
ENPP5	Unchanged
ENPP6	Unchanged
ENPP7	Unchanged
ENTPD1	Unchanged
ENTPD2	Unchanged
ENTPD3	Unchanged
ENTPD4	Unchanged
ENTPD5	Unchanged
ENTPD6	Unchanged
ENTPD7	Unchanged
EPHX3	Unchanged
EPHX4	Unchanged
ESD	Unchanged
ETFA	Unchanged
ETFB	Unchanged
ETFDH	Unchanged
ETNK1	Unchanged
ETNK2	Unchanged
EXT1	Unchanged
EXT2	Unchanged
EXTL1	Unchanged
EXTL2	Unchanged
EXTL3	Unchanged
FA2H	Unchanged
FAAH	Unchanged
FAAH2	Unchanged
FADS2	Unchanged
FADS3	Unchanged
FAH	Unchanged
FAHD1	Unchanged
FAHD2A	Unchanged
FAR1	Unchanged
FAR2	Unchanged
FBP2	Unchanged
FDFT1	Unchanged
FDPS	Unchanged
FDX1	Unchanged
FDX1L	Unchanged
FDXR	Unchanged
FECH	Unchanged
FH	Unchanged
FHIT	Unchanged
FIG4	Unchanged
FLAD1	Unchanged
FMO1	Unchanged
FMO3	Unchanged
FMO4	Unchanged
FMO5	Unchanged
FN3K	Unchanged
FN3KRP	Unchanged
FOLH1	Unchanged
FOXRED1	Unchanged
FOXRED2	Unchanged
FPGS	Unchanged
FPGT	Unchanged
FTCD	Unchanged
FUCA1	Unchanged
FUCA2	Unchanged
FUK	Unchanged
FUT1	Unchanged
FUT10	Unchanged
FUT11	Unchanged
FUT2	Unchanged
FUT3	Unchanged
FUT4	Unchanged
FUT5	Unchanged
FUT6	Unchanged
FUT7	Unchanged
FUT9	Unchanged
G6PC2	Unchanged
G6PC3	Unchanged
GAA	Unchanged
GAD2	Unchanged
GAL3ST1	Unchanged
GAL3ST2	Unchanged
GAL3ST3	Unchanged
GAL3ST4	Unchanged
GALC	Unchanged
GALE	Unchanged
GALK1	Unchanged
GALK2	Unchanged
GALM	Unchanged
GALNS	Unchanged
GALNT1	Unchanged
GALNT11	Unchanged
GALNT12	Unchanged
GALNT13	Unchanged
GALNT14	Unchanged
GALNT2	Unchanged
GALNT3	Unchanged
GALNT4	Unchanged
GALNT5	Unchanged
GALNT6	Unchanged
GALNT7	Unchanged
GALNT8	Unchanged
GALNT9	Unchanged
GALNT16	Unchanged
GALNT15	Unchanged
GALNT18	Unchanged
GALNTL5	Unchanged
GALT	Unchanged
GAMT	Unchanged
GANAB	Unchanged
GANC	Unchanged
GAPDH	Unchanged
GAPDHS	Unchanged
GBA2	Unchanged
GBA3	Unchanged
GBE1	Unchanged
GBGT1	Unchanged
GCAT	Unchanged
GCDH	Unchanged
GCK	Unchanged
GCLC	Unchanged
GCNT1	Unchanged
GCNT2	Unchanged
GCNT3	Unchanged
GCNT4	Unchanged
GCNT7	Unchanged
GDA	Unchanged
GDE1	Unchanged
GDPD1	Unchanged
GDPD2	Unchanged
GDPD3	Unchanged
GDPD5	Unchanged
GFOD1	Unchanged
GFOD2	Unchanged
GFPT2	Unchanged
GGPS1	Unchanged
GGT6	Unchanged
GGT7	Unchanged
GGTLC1	Unchanged
GK	Unchanged
GK2	Unchanged
GK5	Unchanged
GLA	Unchanged
GLB1	Unchanged
GLB1L	Unchanged
GLB1L2	Unchanged
GLB1L3	Unchanged
GLCE	Unchanged
GLDC	Unchanged
GLO1	Unchanged
GLOD4	Unchanged
GLOD5	Unchanged
GLRX	Unchanged
GLRX5	Unchanged
GLS	Unchanged
GLS2	Unchanged
GLT1D1	Unchanged
COLGALT2	Unchanged
GLT8D1	Unchanged
GLT8D2	Unchanged
GLUD1	Unchanged
GLUD2	Unchanged
GLYAT	Unchanged
GLYATL1	Unchanged
GLYATL2	Unchanged
GLYCTK	Unchanged
GMDS	Unchanged
GMPPA	Unchanged
GMPPB	Unchanged
GMPR2	Unchanged
GNMT	Unchanged
GNPAT	Unchanged
GNPDA1	Unchanged
GNPDA2	Unchanged
GNPNAT1	Unchanged
GNPTAB	Unchanged
GNPTG	Unchanged
GNS	Unchanged
GOT1	Unchanged
GOT1L1	Unchanged
GOT2	Unchanged
GPAM	Unchanged
GPHN	Unchanged
GPI	Unchanged
GPLD1	Unchanged
GPT	Unchanged
GPT2	Unchanged
GPX2	Unchanged
GPX4	Unchanged
GPX5	Unchanged
GPX7	Unchanged
GRHPR	Unchanged
GSR	Unchanged
GSS	Unchanged
GSTA1	Unchanged
GSTA3	Unchanged
GSTCD	Unchanged
GSTK1	Unchanged
GSTM3	Unchanged
GSTM4	Unchanged
GSTM5	Unchanged
GSTO1	Unchanged
GSTO2	Unchanged
GSTP1	Unchanged
GSTZ1	Unchanged
GTDC1	Unchanged
GUCY1A2	Unchanged
GUCY1B2	Unchanged
GUCY1B3	Unchanged
GUCY2C	Unchanged
GUCY2D	Unchanged
GUCY2F	Unchanged
GUK1	Unchanged
GUSB	Unchanged
GXYLT1	Unchanged
GXYLT2	Unchanged
GYG1	Unchanged
GYG2	Unchanged
GYLTL1B	Unchanged
GYS2	Unchanged
H6PD	Unchanged
HAAO	Unchanged
HACL1	Unchanged
HADH	Unchanged
HADHA	Unchanged
HADHB	Unchanged
HAGH	Unchanged
HAGHL	Unchanged
HAL	Unchanged
HAO1	Unchanged
HAO2	Unchanged
HAS1	Unchanged
HAS2	Unchanged
HAS3	Unchanged
HCCS	Unchanged
HEXA	Unchanged
HEXB	Unchanged
HEXDC	Unchanged
HGD	Unchanged
HGSNAT	Unchanged
HHPGDS	Unchanged
HIBADH	Unchanged
HIBCH	Unchanged
HK2	Unchanged
HK3	Unchanged
HKDC1	Unchanged
HLCS	Unchanged
HMGCL	Unchanged
HMGCLL1	Unchanged
HMGCS1	Unchanged
HMOX2	Unchanged
HNMT	Unchanged
HPD	Unchanged
HPDL	Unchanged
HPGD	Unchanged
HPSE	Unchanged
HPSE2	Unchanged
HS3ST1	Unchanged
HS3ST2	Unchanged
HS3ST3A1	Unchanged
HS3ST3B1	Unchanged
HS3ST5	Unchanged
HS3ST6	Unchanged
HS6ST2	Unchanged
HS6ST3	Unchanged
HSD11B1L	Unchanged
HSD11B2	Unchanged
HSD17B1	Unchanged
HSD17B10	Unchanged
HSD17B11	Unchanged
HSD17B12	Unchanged
HSD17B2	Unchanged
HSD17B3	Unchanged
HSD17B4	Unchanged
HSD17B6	Unchanged
HSD17B8	Unchanged
HSD3B1	Unchanged
HSD3B7	Unchanged
HSDL1	Unchanged
HSDL2	Unchanged
HYAL1	Unchanged
HYAL2	Unchanged
HYAL3	Unchanged
HYAL4	Unchanged
HYI	Unchanged
IAH1	Unchanged
IDH1	Unchanged
IDH2	Unchanged
IDH3A	Unchanged
IDH3B	Unchanged
IDH3G	Unchanged
IDI1	Unchanged
IDI2	Unchanged
IDO2	Unchanged
IDS	Unchanged
IDUA	Unchanged
ILVBL	Unchanged
IMPA2	Unchanged
IMPAD1	Unchanged
IMPDH2	Unchanged
INPP1	Unchanged
INPP4A	Unchanged
INPP4B	Unchanged
INPP5A	Unchanged
INPP5B	Unchanged
INPP5D	Unchanged
INPP5E	Unchanged
INPP5F	Unchanged
INPP5J	Unchanged
INPP5K	Unchanged
INPPL1	Unchanged
IP6K1	Unchanged
IP6K2	Unchanged
IP6K3	Unchanged
IPMK	Unchanged
IPPK	Unchanged
ISCA1	Unchanged
ISCA2	Unchanged
ITPA	Unchanged
ITPK1	Unchanged
ITPKA	Unchanged
ITPKC	Unchanged
IVD	Unchanged
IYD	Unchanged
KDM1A	Unchanged
KDM1B	Unchanged
KDSR	Unchanged
KHK	Unchanged
KL	Unchanged
KYNU	Unchanged
L2HGDH	Unchanged
LALBA	Unchanged
LARGE	Unchanged
LBR	Unchanged
LCAT	Unchanged
LCLAT1	Unchanged
LCT	Unchanged
LDHAL6A	Unchanged
LDHAL6B	Unchanged
LDHB	Unchanged
LDHC	Unchanged
LDHD	Unchanged
LGSN	Unchanged
LIAS	Unchanged
LIPA	Unchanged
LIPC	Unchanged
LIPF	Unchanged
LIPG	Unchanged
LIPH	Unchanged
LIPI	Unchanged
LIPJ	Unchanged
LIPT1	Unchanged
LNPEP	Unchanged
LPCAT1	Unchanged
LPCAT3	Unchanged
LPGAT1	Unchanged
LPIN2	Unchanged
LPIN3	Unchanged
LPO	Unchanged
LPPR2	Unchanged
LPPR3	Unchanged
LPPR4	Unchanged
LRAT	Unchanged
LYG1	Unchanged
LYPLA1	Unchanged
LYPLA2	Unchanged
LYPLAL1	Unchanged
LYZ	Unchanged
LYZL4	Unchanged
LYZL6	Unchanged
MAN1A1	Unchanged
MAN1A2	Unchanged
MAN1B1	Unchanged
MAN2A1	Unchanged
MAN2A2	Unchanged
MAN2B2	Unchanged
MAN2C1	Unchanged
MANBA	Unchanged
MANBAL	Unchanged
MANEA	Unchanged
MARC1	Unchanged
MAT1A	Unchanged
MAT2A	Unchanged
MAT2B	Unchanged
MBOAT1	Unchanged
MBOAT2	Unchanged
MBOAT7	Unchanged
MCAT	Unchanged
MCCC1	Unchanged
MCCC2	Unchanged
MCEE	Unchanged
MDH1B	Unchanged
MDH2	Unchanged
ME1	Unchanged
ME2	Unchanged
ME3	Unchanged
MECR	Unchanged
MFNG	Unchanged
MGAM	Unchanged
MGAT1	Unchanged
MGAT2	Unchanged
MGAT3	Unchanged
MGAT4A	Unchanged
MGAT4B	Unchanged
MGAT4C	Unchanged
MGAT5	Unchanged
MGAT5B	Unchanged
MGLL	Unchanged
MGST1	Unchanged
MGST2	Unchanged
MGST3	Unchanged
MICAL1	Unchanged
MICAL2	Unchanged
MICAL3	Unchanged
MIOX	Unchanged
MLYCD	Unchanged
MMAB	Unchanged
MMACHC	Unchanged
MMADHC	Unchanged
MME	Unchanged
MMEL1	Unchanged
MOCS1	Unchanged
MOCS2	Unchanged
MOCS3	Unchanged
MOGAT1	Unchanged
MOGAT2	Unchanged
MOGAT3	Unchanged
MOGS	Unchanged
MARC2	Unchanged
MPI	Unchanged
MPO	Unchanged
MPST	Unchanged
MSMO1	Unchanged
MSRA	Unchanged
MSRB2	Unchanged
MSRB3	Unchanged
MTAP	Unchanged
MTHFD2L	Unchanged
MTHFS	Unchanged
MTHFSD	Unchanged
MTR	Unchanged
MTRR	Unchanged
MTTP	Unchanged
MUT	Unchanged
MVD	Unchanged
MVK	Unchanged
NAA20	Unchanged
NAA35	Unchanged
NAA40	Unchanged
NAA60	Unchanged
NAAA	Unchanged
NAALAD2	Unchanged
NAALADL1	Unchanged
NAALADL2	Unchanged
NADK	Unchanged
NADSYN1	Unchanged
NAGA	Unchanged
NAGK	Unchanged
NAGLU	Unchanged
NAGPA	Unchanged
NAGS	Unchanged
NAMPT	Unchanged
NANS	Unchanged
NAPEPLD	Unchanged
NAPRT1	Unchanged
NAT1	Unchanged
NAT10	Unchanged
NAT14	Unchanged
NAT6	Unchanged
NAT8	Unchanged
NAT8B	Unchanged
NAT8L	Unchanged
NAT9	Unchanged
NDST1	Unchanged
NDST2	Unchanged
NDST3	Unchanged
NDST4	Unchanged
NDUFA1	Unchanged
NDUFA10	Unchanged
NDUFA11	Unchanged
NDUFA12	Unchanged
NDUFA13	Unchanged
NDUFA2	Unchanged
NDUFA3	Unchanged
NDUFA4	Unchanged
NDUFA5	Unchanged
NDUFA6	Unchanged
NDUFA7	Unchanged
NDUFA8	Unchanged
NDUFA9	Unchanged
NDUFAB1	Unchanged
NDUFAF1	Unchanged
NDUFB1	Unchanged
NDUFB10	Unchanged
NDUFB11	Unchanged
NDUFB2	Unchanged
NDUFB3	Unchanged
NDUFB4	Unchanged
NDUFB5	Unchanged
NDUFB6	Unchanged
NDUFB7	Unchanged
NDUFB8	Unchanged
NDUFB9	Unchanged
NDUFC1	Unchanged
NDUFC2	Unchanged
NDUFS1	Unchanged
NDUFS2	Unchanged
NDUFS3	Unchanged
NDUFS4	Unchanged
NDUFS5	Unchanged
NDUFS6	Unchanged
NDUFS7	Unchanged
NDUFS8	Unchanged
NDUFV1	Unchanged
NDUFV3	Unchanged
NEU1	Unchanged
NEU2	Unchanged
NEU3	Unchanged
NEU4	Unchanged
NFS1	Unchanged
NIT1	Unchanged
NIT2	Unchanged
NME3	Unchanged
NME4	Unchanged
NME5	Unchanged
NME6	Unchanged
NME7	Unchanged
NMNAT2	Unchanged
NMNAT3	Unchanged
NMRAL1	Unchanged
NNMT	Unchanged
NNT	Unchanged
NOS2	Unchanged
NOS3	Unchanged
NOX1	Unchanged
NOX3	Unchanged
NOX4	Unchanged
NOX5	Unchanged
NPL	Unchanged
NPR1	Unchanged
NPR2	Unchanged
NPR3	Unchanged
NQO2	Unchanged
NSDHL	Unchanged
NT5C1A	Unchanged
NT5C1B	Unchanged
NT5C2	Unchanged
NT5C3A	Unchanged
NT5C3B	Unchanged
NT5DC1	Unchanged
NT5DC3	Unchanged
NT5DC4	Unchanged
NT5E	Unchanged
NT5M	Unchanged
NUDT10	Unchanged
NUDT11	Unchanged
NUDT12	Unchanged
NUDT13	Unchanged
NUDT14	Unchanged
NUDT16	Unchanged
NUDT16L1	Unchanged
NUDT17	Unchanged
NUDT18	Unchanged
NUDT19	Unchanged
NUDT2	Unchanged
NUDT22	Unchanged
NUDT3	Unchanged
NUDT4	Unchanged
NUDT6	Unchanged
NUDT7	Unchanged
NUDT9	Unchanged
OAS1	Unchanged
OAS2	Unchanged
OAS3	Unchanged
OASL	Unchanged
OAT	Unchanged
OGDHL	Unchanged
OGFOD1	Unchanged
OGFOD2	Unchanged
OLAH	Unchanged
OTC	Unchanged
OXA1L	Unchanged
OXCT1	Unchanged
OXSM	Unchanged
PAM	Unchanged
PANK2	Unchanged
PANK3	Unchanged
PANK4	Unchanged
PAOX	Unchanged
PAPSS1	Unchanged
PAPSS2	Unchanged
PC	Unchanged
PCBD1	Unchanged
PCBD2	Unchanged
PCCA	Unchanged
PCCB	Unchanged
PCK2	Unchanged
PCYOX1	Unchanged
PCYOX1L	Unchanged
PCYT1B	Unchanged
PDE10A	Unchanged
PDE11A	Unchanged
PDE12	Unchanged
PDE1A	Unchanged
PDE1B	Unchanged
PDE1C	Unchanged
PDE3A	Unchanged
PDE3B	Unchanged
PDE4A	Unchanged
PDE4B	Unchanged
PDE4C	Unchanged
PDE4D	Unchanged
PDE5A	Unchanged
PDE6A	Unchanged
PDE6B	Unchanged
PDE6C	Unchanged
PDE6D	Unchanged
PDE6G	Unchanged
PDE6H	Unchanged
PDE7A	Unchanged
PDE7B	Unchanged
PDE8A	Unchanged
PDE8B	Unchanged
PDHA2	Unchanged
PDHB	Unchanged
PDHX	Unchanged
PDSS2	Unchanged
PDXK	Unchanged
PDXP	Unchanged
PECR	Unchanged
PEMT	Unchanged
PFKFB1	Unchanged
PFKFB2	Unchanged
PFKFB3	Unchanged
PFKFB4	Unchanged
PFKL	Unchanged
PFKM	Unchanged
PGAM2	Unchanged
PGAM5	Unchanged
PGAP1	Unchanged
PGD	Unchanged
PGK2	Unchanged
PGLS	Unchanged
PGM1	Unchanged
PGM2	Unchanged
PGM2L1	Unchanged
PGM3	Unchanged
PGS1	Unchanged
PHGDH	Unchanged
PHOSPHO1	Unchanged
PHOSPHO2	Unchanged
PHYH	Unchanged
PI4K2A	Unchanged
PI4K2B	Unchanged
PI4KA	Unchanged
PI4KB	Unchanged
PIGA	Unchanged
PIGB	Unchanged
PIGC	Unchanged
PIGG	Unchanged
PIGH	Unchanged
PIGK	Unchanged
PIGL	Unchanged
PIGM	Unchanged
PIGN	Unchanged
PIGO	Unchanged
PIGP	Unchanged
PIGQ	Unchanged
PIGS	Unchanged
PIGT	Unchanged
PIGU	Unchanged
PIGV	Unchanged
PIGY	Unchanged
PIGZ	Unchanged
PIK3C2A	Unchanged
PIK3C2B	Unchanged
PIK3C2G	Unchanged
PIK3C3	Unchanged
PIK3CB	Unchanged
PIK3CD	Unchanged
PIK3CG	Unchanged
PIK3R2	Unchanged
PIK3R3	Unchanged
PIK3R4	Unchanged
PIK3R5	Unchanged
PIK3R6	Unchanged
PIKFYVE	Unchanged
PIP4K2A	Unchanged
PIP4K2B	Unchanged
PIP4K2C	Unchanged
PIP5K1A	Unchanged
PIP5K1B	Unchanged
PIP5K1C	Unchanged
PIPOX	Unchanged
PISD	Unchanged
PKLR	Unchanged
PLA1A	Unchanged
PLA2G10	Unchanged
PLA2G12A	Unchanged
PLA2G12B	Unchanged
PLA2G15	Unchanged
PLA2G16	Unchanged
PLA2G1B	Unchanged
PLA2G2D	Unchanged
PLA2G2E	Unchanged
PLA2G2F	Unchanged
PLA2G3	Unchanged
PLA2G4A	Unchanged
PLA2G4F	Unchanged
PLA2G5	Unchanged
PLA2G6	Unchanged
PLA2G7	Unchanged
PLB1	Unchanged
PLCB1	Unchanged
PLCB2	Unchanged
PLCB3	Unchanged
PLCB4	Unchanged
PLCD1	Unchanged
PLCD3	Unchanged
PLCD4	Unchanged
PLCE1	Unchanged
PLCG1	Unchanged
PLCG2	Unchanged
PLCH1	Unchanged
PLCH2	Unchanged
PLCL2	Unchanged
PLCXD2	Unchanged
PLCXD3	Unchanged
PLCZ1	Unchanged
PLD1	Unchanged
PLD2	Unchanged
PLD3	Unchanged
PLD4	Unchanged
PLD5	Unchanged
PLD6	Unchanged
PMM1	Unchanged
PMVK	Unchanged
PNLIP	Unchanged
PNLIPRP1	Unchanged
PNLIPRP2	Unchanged
PNLIPRP3	Unchanged
PNMT	Unchanged
PNPLA1	Unchanged
PNPLA2	Unchanged
PNPLA3	Unchanged
PNPLA4	Unchanged
PNPLA5	Unchanged
PNPLA6	Unchanged
PNPLA7	Unchanged
PNPLA8	Unchanged
POFUT1	Unchanged
POFUT2	Unchanged
POMGNT1	Unchanged
POMT1	Unchanged
POMT2	Unchanged
PON1	Unchanged
PON2	Unchanged
PON3	Unchanged
POR	Unchanged
PPA1	Unchanged
PPA2	Unchanged
PPAP2C	Unchanged
PPAPDC1A	Unchanged
PPAPDC1B	Unchanged
PPAPDC2	Unchanged
PPAPDC3	Unchanged
PPCDC	Unchanged
PPCS	Unchanged
PPIP5K1	Unchanged
PPIP5K2	Unchanged
PPOX	Unchanged
PRDX1	Unchanged
PRDX2	Unchanged
PRDX3	Unchanged
PRDX5	Unchanged
PRDX6	Unchanged
PRODH	Unchanged
PRODH2	Unchanged
PRPS1L1	Unchanged
PRPS2	Unchanged
PRPSAP1	Unchanged
PRPSAP2	Unchanged
PTDSS1	Unchanged
PTDSS2	Unchanged
PTEN	Unchanged
PTER	Unchanged
PTGES	Unchanged
PTGES2	Unchanged
PTGES3	Unchanged
PTGIS	Unchanged
PTGR1	Unchanged
PTGR2	Unchanged
PTGS1	Unchanged
PYCR1	Unchanged
PYCR2	Unchanged
PYCRL	Unchanged
QDPR	Unchanged
QPRT	Unchanged
RBKS	Unchanged
RDH10	Unchanged
RDH11	Unchanged
RDH13	Unchanged
RDH14	Unchanged
RDH16	Unchanged
RDH5	Unchanged
RDH8	Unchanged
RENBP	Unchanged
RETSAT	Unchanged
RFK	Unchanged
RPE65	Unchanged
RPIA	Unchanged
RRM2B	Unchanged
SARDH	Unchanged
SAT2	Unchanged
SC5D	Unchanged
SCCPDH	Unchanged
SCD5	Unchanged
SCLY	Unchanged
SCP2	Unchanged
SDHB	Unchanged
SDHC	Unchanged
SDHD	Unchanged
SDR16C5	Unchanged
SDR39U1	Unchanged
SDR42E1	Unchanged
SDR9C7	Unchanged
SDS	Unchanged
SDSL	Unchanged
SEPHS2	Unchanged
MSRB1	Unchanged
SGMS1	Unchanged
SGMS2	Unchanged
SGPL1	Unchanged
SGPP1	Unchanged
SGPP2	Unchanged
SGSH	Unchanged
SHMT1	Unchanged
SI	Unchanged
SIAE	Unchanged
SMOX	Unchanged
SMPD1	Unchanged
SMPD2	Unchanged
SMPD3	Unchanged
SMPDL3A	Unchanged
SMPDL3B	Unchanged
SOAT2	Unchanged
SOD1	Unchanged
SOD2	Unchanged
SPHK1	Unchanged
SPHK2	Unchanged
SPR	Unchanged
SPTLC2	Unchanged
SPTLC3	Unchanged
SQRDL	Unchanged
SRD5A2	Unchanged
SRR	Unchanged
SRXN1	Unchanged
ST3GAL1	Unchanged
ST3GAL2	Unchanged
ST3GAL3	Unchanged
ST3GAL4	Unchanged
ST3GAL5	Unchanged
ST3GAL6	Unchanged
ST6GAL1	Unchanged
ST6GAL2	Unchanged
ST6GALNAC1	Unchanged
ST6GALNAC2	Unchanged
ST6GALNAC3	Unchanged
ST6GALNAC4	Unchanged
ST6GALNAC5	Unchanged
ST6GALNAC6	Unchanged
ST8SIA1	Unchanged
ST8SIA2	Unchanged
ST8SIA3	Unchanged
ST8SIA4	Unchanged
ST8SIA5	Unchanged
SUCLG1	Unchanged
SUCLG2	Unchanged
SULF1	Unchanged
SULF2	Unchanged
SULT1A2	Unchanged
SULT1B1	Unchanged
SULT1C2	Unchanged
SULT1C4	Unchanged
SULT1E1	Unchanged
SULT2A1	Unchanged
SULT2B1	Unchanged
SULT4A1	Unchanged
SUOX	Unchanged
SYNJ1	Unchanged
SYNJ2	Unchanged
TALDO1	Unchanged
TBXAS1	Unchanged
TDO2	Unchanged
TECRL	Unchanged
TGDS	Unchanged
THEM4	Unchanged
THEM5	Unchanged
THNSL1	Unchanged
THTPA	Unchanged
TK2	Unchanged
TKTL1	Unchanged
TKTL2	Unchanged
TM7SF2	Unchanged
TPI1	Unchanged
TPK1	Unchanged
TPO	Unchanged
TREH	Unchanged
TST	Unchanged
TSTA3	Unchanged
TXNRD2	Unchanged
TXNRD3	Unchanged
TYRP1	Unchanged
UAP1	Unchanged
UAP1L1	Unchanged
UCK1	Unchanged
UCKL1	Unchanged
UEVLD	Unchanged
UGCG	Unchanged
UGGT1	Unchanged
UGGT2	Unchanged
UGP2	Unchanged
UGT1A6	Unchanged
UGT1A8	Unchanged
UGT2A3	Unchanged
UGT2B17	Unchanged
UGT2B4	Unchanged
UGT3A1	Unchanged
UGT8	Unchanged
UMPS	Unchanged
UPB1	Unchanged
UPP1	Unchanged
UPP2	Unchanged
UPRT	Unchanged
UQCR10	Unchanged
UQCR11	Unchanged
UQCRB	Unchanged
UQCRC1	Unchanged
UQCRC2	Unchanged
UQCRQ	Unchanged
UROC1	Unchanged
UROD	Unchanged
UROS	Unchanged
UST	Unchanged
UXS1	Unchanged
VKORC1	Unchanged
WBSCR17	Unchanged
WWOX	Unchanged
XYLB	Unchanged
XYLT1	Unchanged
XYLT2	Unchanged
ZADH2	Unchanged
