# Supplementary material for: Large-Scale Differential Gene Expression Transcriptomic Analysis Identifies a Metabolic Signature Shared by All Cancer Cells
Source: Biomolecules. 2020 Apr 30;10(5):701. doi: 10.3390/biom10050701 (PMC7277211; doi:10.3390/biom10050701)
Supplement: Supplementary file 1 [file biomolecules-10-00701-s001.zip › Table S8.xlsx]

## Sheet: Sheet1
Primers	Forward Sequence	Reverse Sequence
FBP1	CGCGCACCTCTATGGCATT	TTCTTCTGACACGAGAACACAC
TYMS	CTGCTGACAACCAAACGTGTG	GCATCCCAGATTTTCACTCCCTT
G6PD	CGAGGCCGTCACCAAGAAC	GTAGTGGTCGATGCGGTAGA
GPX3	AGAGCCGGGGACAAGAGAA	ATTTGCCAGCATACTGCTTGA
RRM1	GCCGCCAAGAACGAGTCAT	AGCAGCCAAAGTATCTAGTTCCA
PCK1	AAAACGGCCTGAACCTCTCG	ACACAGCTCAGCGTTATTCTC
PLA2G2A	ATGAAGACCCTCCTACTGTTGG	GCTTCCTTTCCTGTCGTCAACT
MANEAL	TGCCTCCAATGGTTTCTCCTT	GCGTATTGTGGTTGTTCCAGG
GAPDHS	CTCAAAGGGAAGCTGACAGG	CGAGGAAGTCCGTAGAGACG
LDHC	AGAACATGGTGATTCTAGTGTGC	ACAGTCCAATAGCCCAAGAGG
PDHA2	TGGTGGCATCCCGTAACTC	CCCTAGTGAGCACTGTAGTGA
PGK2	AAACTGGATGTTAGAGGGAAGCG	GGCCGACCTAGATGACTCATAAG
RPE	AAGCCAGAACAGTGGGTAAAGC	CAAGGCCAACCTGCAATGG
-Actin	CCAACCGCG AGAAGATGA	CCAGAGGCGTACAGGGATAG
